# Supplementary material for: Identification of the Immune Cell Infiltration Landscape in Hepatocellular Carcinoma to Predict Prognosis and Guide Immunotherapy
Source: Front Genet. 2021 Nov 25;12:777931. doi: 10.3389/fgene.2021.777931 (PMC8657761; doi:10.3389/fgene.2021.777931)
Supplement: Supplementary file 1 [file Presentation1.zip]

Archive with 4 entries (4 files):
- Table 1.XLSX
- Table 2.XLSX
- Table 3.XLSX
- Table 4 & 5.XLSX
