# Supplementary material for: Identification of the Immune Cell Infiltration Landscape in Hepatocellular Carcinoma to Predict Prognosis and Guide Immunotherapy
Source: Front Genet. 2021 Nov 25;12:777931. doi: 10.3389/fgene.2021.777931 (PMC8657761; doi:10.3389/fgene.2021.777931)
Supplement: Supplementary file 1 [file Presentation1.zip › Table 1.XLSX]

## Sheet: Sheet1
Table-S1: Relative Fractions of tumor-infiltrating immune cells of the 340 HCC patients in TCGA cohort
Patient.ID	B cells naive	B cells memory	Plasma cells	T cells CD8	T cells CD4 naive	T cells CD4 memory resting	T cells CD4 memory activated	T cells follicular helper	T cells regulatory (Tregs)	T cells gamma delta	NK cells resting	NK cells activated	Monocytes	Macrophages M0	Macrophages M1	Macrophages M2	Dendritic cells resting	Dendritic cells activated	Mast cells resting	Mast cells activated	Eosinophils	Neutrophils
TCGA-DD-A1EA	0.0950062	0	0.12722	0.00482317	0	0.108708	0.00056186	0	0	0.0895268	0	0.0770626	0	0.0872528	0.1281	0.165634	0.0100125	0	0.105705	0	0	0.000386093
TCGA-KR-A7K0	0.0281287	0	0	0.00733893	0	0.204743	0	0	0.00330126	0	0	0.0709615	0.0271249	0.161355	0.102218	0.256657	0.0415104	0	0.0966618	0	0	0
TCGA-DD-A4NS	0.00326147	0	0.026127	0.206373	0	0.171901	0	0	0.0333792	0.0345494	0	0.0698763	0.015553	0.109759	0.0733505	0.165704	0.0292783	0	0.0608875	0	0	0
TCGA-CC-A5UC	0.0377099	0	0.0648468	0.0380629	0	0.109744	0.0172467	0	0.0192379	0.0178578	0	0.0431037	0	0.336163	0.0873582	0.131251	0.0427897	0	0.0546283	0	0	0
TCGA-G3-AAV7	0	0.0144709	0	0.00325512	0	0.0887953	0	0.0263443	0.028351	0	0	0.00944831	0	0.609551	0.0360102	0.138761	0.00117201	0	0.0411987	0	0	0.00264262
TCGA-DD-AAED	0.0541717	0	0.00104153	0.0146103	0	0.283124	0	0	0.0675	0	0	0.0197295	0	0.31622	0.058952	0.165075	0	0	0.0195763	0	0	0
TCGA-DD-AAE0	0.0054842	0.000540458	0	0.0847191	0	0.122296	0	0	0.077406	0	0	0.0863451	0	0.404244	0.097473	0.0854005	0.00352489	0	0.0325668	0	0	0
TCGA-CC-A3M9	0	0	0.00380453	0.370987	0	0	0.0470662	0.021491	0.0486915	0.111991	0	0.016819	0.0342947	0.00760565	0.0975182	0.205686	0.0298728	0	0.00417257	0	0	0
TCGA-DD-A3A4	0.143671	0	0.00758042	0.0171718	0	0.071895	0	0	0	0	0.0968738	0.051314	0.042943	0	0.044883	0.34237	0	0	0.165836	0	0	0.0154617
TCGA-DD-AADB	0.0222297	0.000950919	0.0466159	0.259688	0	0	0.0111324	0.0380807	0.142655	0	0	0.0563605	0.00751339	0.191872	0.0702893	0.0889609	0.0355997	0	0.0280511	0	0	0
TCGA-G3-A25V	0.0174548	0	0.00959639	0.0663115	0	0.202455	0	0	0.0633737	0	0	0.0512651	0.0395038	0.0899923	0.129366	0.17716	0.0792077	0	0.0742856	0	0	2.9e-05
TCGA-DD-AAE7	0.00920337	0	0.0527441	0.176626	0	0.203432	0	0.000345442	0	0.0641091	0	0.0222928	0	0.0143351	0.104295	0.229321	0.106915	0	0.0163805	0	0	0
TCGA-LG-A9QC	0.0173255	0	0	0	0	0.256158	0	0	0.0402245	0.0210009	0	0.101557	0.0209723	0.0750401	0.0483779	0.313246	0	0	0.106098	0	0	0
TCGA-DD-AAEH	0	0	0.0286311	0.501882	0	0	0	0.0589475	0.0555137	0.137623	0	0.0528355	0	0.00981523	0.0547117	0.0608795	0.0159792	0	0.0231819	0	0	0
TCGA-DD-AAW1	0.00871021	0	0.0099729	0.0695683	0	0.00739233	0	0.00725091	0.0137293	0	0	0.121918	0.0731389	0.0430201	0.121308	0.258592	0	0	0.260882	0	0	0.00451801
TCGA-2Y-A9H9	0.032803	0	0.0332518	0.142268	0	0.159629	0	0.00166411	0.0510457	0	0.00375203	0.0446983	0.0110406	0.00784543	0.125789	0.294922	0.00802421	0	0.0832666	0	0	0
TCGA-5C-AAPD	0.0222696	0	0.196769	0.115359	0	0.00269181	0.0129168	0.00987203	0.0638963	0	0	0.0435588	0	0.166371	0.16439	0.107677	0.0220871	0	0.0707919	0	0	0.00134947
TCGA-EP-A2KA	0.000237141	0	0.0991749	0.225165	0	0.074562	0.016788	0.0269641	0.104713	0	0	0.0652104	0	0.122091	0.078868	0.102817	0.0301206	0	0.0261052	0	0	0.0271841
TCGA-DD-A73B	0	0	0	0.102435	0	0.105003	0	0.00904765	0	0	0.0896412	0.110959	0.041439	0.0386451	0.0566081	0.24847	0	0	0.185488	0	0	0.0122629
TCGA-UB-A7MD	0.0263211	0	0	0.0332094	0	0.138658	0	0	0.0686542	0.00701709	0	0.085715	0.00964237	0.126528	0.117803	0.254244	0.0883247	0	0	0.0392404	0	0.00464319
TCGA-DD-A113	0	0.00366882	0	0.0829435	0	0.101464	0	0.0481391	0.0981944	0	0	0.120906	0.00543253	0.17577	0.0642068	0.158874	0.0319394	0	0.108461	0	0	0
TCGA-5C-A9VH	0.0309592	0	0	0.04124	0	0.374256	0	0	0.0469658	0	0	0.109423	0	0.0884213	0.122012	0.0865694	0.0153174	0	0.0848359	0	0	0
TCGA-ED-A5KG	0.19121	0	0.0259062	0.16985	0	0.12331	0.0131893	0.0444489	0.0819785	0.082086	0	0.00886653	0	0.0973304	0.0883216	0.052311	0	0	0.0211916	0	0	0
TCGA-DD-A39V	0	0	0.0104566	0.36241	0	0	0.000783829	0.0388657	0.12162	0	0	0.0785185	0.0641315	0.0239958	0.0780269	0.156306	0.0270753	0	0.0378092	0	0	0
TCGA-ED-A627	0.00796534	0	0.0424137	0.267442	0	0.198406	0	0	0	0.0440062	0	0.0651528	0.0135401	0.0319939	0.114013	0.165567	0.0334452	0	0	0.0157047	0	0.000349967
TCGA-G3-AAV2	0.0146636	0	0	0.105025	0.0157358	0.00768049	0	0	0	0	0.112736	0.0296643	0.0338883	0.026126	0.0392795	0.373814	0.010216	0	0.231171	0	0	0
TCGA-ZS-A9CD	0.0106561	0	0	0	0	0.293413	0.0228615	0	0.0181166	0.00241594	0.0302251	0	0.00828161	0.148668	0.152459	0.154582	0.0254223	0	0.0991704	0	0	0.0337288
TCGA-GJ-A9DB	0.0493676	0	0.0305107	0.0460823	0	0.116362	0	0.0110466	0.0342565	0	0	0.0349582	0.0401113	0.179282	0.0985473	0.223456	0.0483631	0	0.0876563	0	0	0
TCGA-G3-AAV4	0.00419814	0	0.00946012	0	0	0.331129	0	0.00419636	0.0167918	0.118656	0	0.022061	0.0465123	0	0.119299	0.174737	0	0	0.152959	0	0	0
TCGA-DD-AADP	0.0679847	0	0.00247202	0.0543472	0	0.296282	0.0156293	0	0.043154	0	0	0.04658	0.0147697	0.0768851	0.149935	0.0893132	0.0633777	0	0.0625614	0	0	0.0167081
TCGA-DD-A4NL	0.021098	0	0	0.0710558	0	0.285272	0	0	0	0	0	0.0487178	0	0.115634	0.0359594	0.355933	0	0	0.0663302	0	0	0
TCGA-CC-5261	0.0981512	0.0124708	0.0201115	0.0938305	0	0.168159	0	0.0217695	0.08174	0.00330447	0	0.0495334	0.0094477	0.0573219	0.0661329	0.100004	0.148114	0	0.0657822	0	0	0.00412745
TCGA-UB-A7MC	0.00734572	0	0.00582226	0	0.10656	0.222069	0	0.0158582	0	0	0.100252	0.0405724	0.07239	0.0365862	0.0609042	0.165337	0.00767075	0	0.154606	0	0	0.00402539
TCGA-CC-A7IF	0.00243255	0	0	0.0242696	0.0277064	0.0360621	0	0	0.112111	0	0	0.0963669	0.0333557	0.111336	0.129855	0.169257	0.0278771	0	0.22937	0	0	0
TCGA-4R-AA8I	0.0326427	0	0.0120069	0	0	0.105668	0	0.0653206	0.0569612	0.0567201	0	0.0822005	0	0.182734	0.107966	0.215437	0	0.0320796	0.0502642	0	0	0
TCGA-DD-A73C	0.0223583	0	0	0.263152	0	0	0	0.0292341	0.0423248	0	0.0342868	0.0627065	0.0221825	0.0281408	0.0390721	0.344195	0.00275146	0	0.109595	0	0	0
TCGA-CC-5259	0	0	0.0407012	0.142681	0	0.240741	0	0	0.12742	0	0	0.100347	0	0.176187	0.0549685	0.0841481	0	0	0.0249647	0	0	0.00784173
TCGA-2Y-A9GW	0.0143099	0	0	0.0154271	0	0.151247	0	0	0.0611959	0	0	0.025117	0	0.486576	0.0832021	0.0254257	0.101418	0	0.0306597	0	0	0.00542102
TCGA-UB-A7ME	0.016845	0.00937035	0.0377133	0.156683	0	0.103939	0	0.035705	0.149194	0.0116005	0	0.0360006	0	0.233009	0.0605776	0.111213	0.0125061	0	0.0256433	0	0	0
TCGA-ED-A97K	0.0396193	0	0.0567522	0.0304073	0	0.169772	0	0	0.0893255	0	0	0.0331977	0.0114617	0.333618	0.0444816	0.177275	0	0	0.0108002	0	0	0.00328948
TCGA-XR-A8TF	0.0377491	0	0.00880904	0.310239	0	0	0.0460012	0.0755242	0.0373622	0.0345498	0	0.00876474	0.00516858	0.0533721	0.100814	0.281646	0	0	0	0	0	0
TCGA-CC-A7II	0.143278	0	0	0.0541984	0	0.05575	0	0.0229439	0.00361446	0	0	0.0651835	0	0.318301	0.0285523	0.240837	0.00547542	0	0.0412756	0	0.0205901	0
TCGA-DD-AADQ	0.0174238	0	0	0.266907	0	0.0386711	0.00223227	0.0360347	0.0989122	0	0.000933916	0.0936796	0.0159832	0.110338	0.0815562	0.137551	0.0150955	0	0.0846811	0	0	0
TCGA-K7-A6G5	0	0	0.0200167	0.107386	0	0.0874321	0	0.033777	0.0964075	0.0371308	0	0.0742454	0.0223288	0.0701827	0.165157	0.224312	0.0132531	0	0.0483705	0	0	0
TCGA-CC-5264	0.00495622	0	0.0118668	0.091017	0	0.254124	0.0460186	0.00412883	0.0388594	0.01296	0	0	0	0.077582	0.0583728	0.297763	0.0114131	0	0.0867091	0	0	0.00422974
TCGA-DD-A39Y	0	0.00181558	0	0.0601515	0	0.106405	0	0	0.138685	0	0	0.0882441	0	0.158818	0.0237658	0.295114	0.0787871	0	0.0482143	0	0	0
TCGA-ED-A8O6	0.0156736	0	0.00934157	0.113566	0	0.118881	0	0.00339914	0.185246	0	0	0.0640367	0	0.0936351	0.0837699	0.174477	0.0851895	0	0.0527842	0	0	0
TCGA-DD-A1EC	0.00151712	0	0.0210556	0.229677	0	0	0.0487439	0.0558286	0.0925563	0.0739122	0.0375534	0.0491801	0	0.14748	0.0959212	0.0956016	0.0108743	0	0.0400985	0	0	0
TCGA-DD-A115	0.0478842	0	0	0.0879664	0	0.155377	0	0.017844	0.0902721	0.0208172	0	0.0886534	0	0.121652	0.114359	0.140196	0.0264724	0	0.0885063	0	0	0
TCGA-HP-A5MZ	0.0243477	0	0.00298377	0.0567259	0	0.24754	0	0.00844754	0.0689686	0	0	0.0561482	0.00215259	0.0783076	0.0958023	0.191245	0.0786464	0	0.0886849	0	0	0
TCGA-DD-A1EK	0.00246448	0.00233515	0	0.00481382	0	0.175574	0	0	0.0327901	0.0283079	0	0.0296188	0.00625504	0.180782	0.0297759	0.333334	0.00131873	0	0.127815	0	0	0.0448151
TCGA-DD-AAE2	0.0585073	0	0.0468616	0.186088	0	0.0487315	0	0.0456462	0.00439723	0.0551417	0	0.0549668	0.00143079	0.0266867	0.232207	0.168736	0.0319771	0	0.0386215	0	0	0
TCGA-CC-A5UE	0	0	0	0.0951438	0	0.253848	0	0	0.0756174	0	0	0.0305238	0.006962	0.289047	0.0396614	0.15416	0.0253775	0	0.0237598	0	0	0.00589953
TCGA-NI-A8LF	0.0519518	0	0.0231593	0.0747377	0	0.230111	0	0	0.0212956	0.0273774	0.0243117	0.0165831	0.0254431	0.0266337	0.0563246	0.222646	0	0.00734473	0.19208	0	0	0
TCGA-BW-A5NO	0.02094	0	0.131502	0.0273403	0	0.206352	0	0.0160963	0.0264276	0.0757552	0	0.0713632	0	0.15171	0.0627259	0.158728	0	0	0.0387517	0	0	0.0123081
TCGA-CC-A5UD	0	0	0	0.185558	0	0.0378858	0	0.0847988	0.0317836	0.00770131	0.00106375	0.0681952	0.0194477	0.0338916	0.184039	0.25668	0	0	0.0889545	0	0	0
TCGA-DD-A1EF	0.103809	0	0.0190014	0.115489	0	0.0937598	0	0.0183448	0.129197	0	0	0.0289721	0	0.190001	0.0565847	0.107797	0.0997332	0	0.0373108	0	0	0
TCGA-GJ-A3OU	0.00194342	0.000282968	0	0.00572997	0	0.0670385	0.00486425	0.0130256	0.0445652	0.0238448	0	0.0102627	0	0.524516	0.0739343	0.147081	0.0443102	0	0.0386009	0	0	0
TCGA-DD-AAVU	0.00650682	0	0	0	0.113255	0	0.00618528	0	0.0278981	0	0.0286841	0	0.00311489	0.530727	0.029673	0.241824	0.0121319	0	0	0	0	0
TCGA-G3-A6UC	0.0178825	0	0.00131502	0.0297819	0	0.0607711	0	0	0	0.0122034	0.157553	0.0525434	0.0205248	0.100738	0.0637937	0.387523	0.0116139	0	0.0837564	0	0	0
TCGA-DD-AAD3	0.0302771	0	0.0145485	0.00865275	0	0.31445	0	0	0.00722458	0.0258799	0	0.00153376	0.00785818	0.152441	0.222457	0.0873499	0.0207871	0	0.106217	0	0	0.000322944
TCGA-2Y-A9GU	0.019777	0	0.00658021	0	0	0.262431	0	4.39e-05	0.0120039	0.0660857	0	0.0419884	0.0296089	0.0675151	0.0767261	0.21885	0.00474841	0	0.193641	0	0	0
TCGA-MI-A75G	0.0331326	0	0	0	0	0.164694	0.0102986	0	0.0090388	0	0.0211709	0.0103568	0.0313713	0.147503	0.0762249	0.234089	0.0061698	0	0.25595	0	0	0
TCGA-FV-A4ZP	0	0	0	0.231093	0	0	0	0.0306453	0.156088	0	0	0.0619317	0.0158813	0.316358	0.0288206	0.120288	0	0	0.0388941	0	0	0
TCGA-PD-A5DF	0.00754616	0	0	0	0	0.133305	0	0.00249972	0.0529615	0.00197298	0.00483282	0.00358638	0	0.59075	0.10247	0.0558619	0.00660672	0	0.0376069	0	0	0
TCGA-DD-A3A9	0	0	0.0365886	0.257078	0	0.209566	0	0.00751386	0.0561764	0	0	0.0354378	0.0119464	0.0416729	0.0504286	0.148813	0.109783	0	0.0349965	0	0	0
TCGA-DD-AACA	0.110175	0	0.0391724	0	0.0588984	0.00327694	0	0.0183579	0.0784458	0	0.128522	0.0560176	0.132328	0.157866	0.0215276	0.0698612	0.0297008	0	0.0865754	0	0	0.00927538
TCGA-DD-AAW2	0.0260853	0	0	0.00105593	0	0.135443	0	0	0	0.0390278	0	0.132238	0.0391192	0.0781486	0.111684	0.112037	0.00785793	0	0.313655	0	0	0.00364889
TCGA-DD-AADD	0.0407042	0	0.0178643	0.282968	0	0	0.0287398	0.0995512	0.000236898	0.0234295	0	0.0259037	0.00157909	0.0640874	0.104127	0.260075	0.00701185	0	0.0437224	0	0	0
TCGA-XR-A8TG	0.0854527	0	0.0109018	0.0210611	0	0.195697	0	0	0.0627178	0.0192736	0	0.0775097	0.0136772	0.0842856	0.128876	0.0972406	0.0911591	0	0	0.101849	0	0.0102991
TCGA-UB-AA0V	0.00401209	0	0	0	0	0.31789	0	0	0	0.0424533	0	0.059776	0.100515	0	0.122866	0.219452	0.0967506	0	0.0362852	0	0	0
TCGA-CC-A7IE	0.0501118	0	0.0323111	0.180712	0	0	0.0906657	0.0788918	0.103005	0.0277933	0	0.0112285	0.00572449	0.254549	0.052174	0.0684054	0.0444279	0	0	0	0	0
TCGA-BC-A69I	0.0346812	0	0	0.143867	0	0.0912445	0	0	0.0176011	0	0.0224406	0.065626	0.102975	0.063695	0.0951139	0.213596	0.0295869	0	0.111387	0	0	0.00818638
TCGA-DD-AAE3	0.0151364	0	0.0088272	0.0574666	0	0.0497998	5.47e-05	0.00529196	0	0.0274332	0	0.100911	0.0208778	0.091153	0.0555396	0.556988	0	0	0	0.010521	0	0
TCGA-CC-A1HT	0.0128273	0	0	0.0191933	0	0.131519	0.134249	0.0315737	0.0037282	0.0096335	0	0.0634759	0.00441743	0.138707	0.139395	0.259804	0.0263986	0	0.0194149	0	0.00377939	0.00188311
TCGA-EP-A3JL	0.0217364	0	0.00630636	0.116336	0	0.0905646	0	0.0278978	0.0707645	0	0	0.0612131	0.022005	0.111907	0.182321	0.190838	0.0327449	0	0.0653653	0	0	0
TCGA-CC-A7IL	0.0212029	0	0.0131498	0.102775	0	0	0	0.05019	0.00107213	0	0	0.0684932	0.00582629	0.335726	0.108413	0.237679	0.00963456	0	0.0457188	0	0	0.000118599
TCGA-CC-5263	0.0366772	0	0	0.041794	0	0.0493844	0	0.0517914	0.024546	0	0	0.0347569	0.00846762	0.111373	0.0679456	0.11853	0.371621	0	0.0490708	0	0	0.0340427
TCGA-G3-A25X	0	0	0	0.172244	0	0.0778001	0	0	0.116528	0	0	0.0965891	0	0.107966	0.0620848	0.207748	0.0831522	0	0.0473848	0	0	0.028503
TCGA-G3-A25Z	0.00059421	0	0.000346423	0.0575046	0	0.0703824	0.000943269	0	0.0895419	0	0.0712255	0	0.0202533	0.160117	0.0618594	0.284884	0.0453849	0	0.127138	0	0	0.00982488
TCGA-DD-AACX	0.0818478	0	0	0.164866	0	0.0141278	0.00757357	0.0177388	0.0378527	0.0234607	0	0.0461196	0.0491213	0.0413861	0.12785	0.353554	0	0	0.0338727	0	0	0.000629619
TCGA-DD-AAE6	0.0979202	0	0.101523	0	0	0.164842	0	0	0.0348741	0.00202872	0	0.160307	0.0217686	0.0673096	0.0539308	0.181583	0	0.0210639	0.0928488	0	0	0
TCGA-UB-AA0U	0.0330256	0	0.00997803	0.0281697	0	0.2629	0	0	0.0264976	0.013498	0	0.0595414	0.0408458	0.00729325	0.131176	0.167261	0.156659	0	0.061521	0	0	0.00163357
TCGA-RG-A7D4	0.000620653	0.00263811	0.167723	0.285286	0	0	0.00379423	0.0785042	0.101735	0	0	0.0651179	0.0211347	0.171753	0.0367118	0.0446462	0.00404902	0	0.0162867	0	0	0
TCGA-DD-AAVX	0.0711708	0	0	0.10099	0	0.223343	0	0	0.038112	0.0300799	0	0.0568597	0.0280741	0.00165703	0.145485	0.222645	0.0128066	0	0.0687769	0	0	0
TCGA-EP-A2KC	0.0694219	0	0.0591568	0.0575147	0	0.100494	0	0.041885	0.0435347	0	0	0.023948	0.00599685	0.0824555	0.144702	0.260475	0.0383146	0	0.0721009	0	0	0
TCGA-DD-AADN	0	0	0.0997638	0.329283	0	0	0.089002	0.0210264	0.0827241	0.0184178	0	0.0357388	0.00671474	0.160884	0.0643548	0.0719852	0.00572563	0	0.0143797	0	0	0
TCGA-DD-A4NV	0.0354951	0	0	0.0938493	0	0.225394	0	0	0.0533306	0	0.021682	0.0440957	0.0556527	0.0983662	0.0789683	0.22613	0.012831	0	0.0518302	0	0	0.00237493
TCGA-DD-A4NK	0.0389963	0	0	0.0780086	0	0.0185393	0	0	0	0	0.132948	0.0133518	0	0.037136	0.103896	0.477695	0.0137173	0	0.0857117	0	0	0
TCGA-CC-A7IJ	0	0	0.00486719	0.339469	0	0	0.0340379	0.0472105	0.0162111	0.0736995	0	0	0.0310938	0	0.104107	0.347875	0.0014287	0	0	0	0	0
TCGA-DD-AADR	0.00300708	0	0.0183091	0.113603	0	0.324868	0	0.00111168	0.0278178	0.0474251	0	0.0517186	0	0.131979	0.0530001	0.159114	0.0373864	0	0.0306607	0	0	0
TCGA-DD-A4NH	0	0	0	0.0310561	0	0.0308044	0	0.0164015	0.126895	0	0	0.144747	0	0.274813	0.0176561	0.0283954	0.0516982	0	0.0848318	0	0	0.192702
TCGA-G3-A3CG	0.0830615	0	0.000121856	0.106147	0	0.227715	0	0	0.101087	0	0	0.0370007	0	0.00763931	0.202596	0.139912	0.0319177	0	0.0507311	0	0	0.0120702
TCGA-DD-AACB	0.0174264	0	0.145792	0.348529	0	0	0.0407498	0.0286365	0.0502903	0	0	0.0475286	0.0191191	0.0613047	0.0796528	0.115812	0.0248788	0	0.0202801	0	0	0
TCGA-CC-A9FW	0.0399638	0	0.0667042	0.130305	0	0.0741847	0	0.0401375	0.0781541	0	0	0.034922	0.026414	0.28266	0.0736629	0.04845	0.0192537	0	0.085188	0	0	0
TCGA-DD-A1EL	0.00392253	0	0.00662923	0	0	0.0612007	0.00588781	0.0143078	0.0485065	0.00747937	0.0666793	0	0.00552384	0.362705	0.0290048	0.26465	0.073289	0	0.0495573	0	0.000656456	0
TCGA-DD-AAEE	0.058485	0	0.00677992	0	0	0.147967	0.0184711	0	0.00751759	0.0839367	0.0326759	0	0.00705143	0.21144	0.10305	0.12528	0.0186666	0	0.17868	0	0	0
TCGA-CC-A8HU	0.00968558	0	0.0134857	0.0825224	0.0078282	0.0502844	0	0	0.119915	0	0.059119	0.0275779	0.0919811	0.117786	0.050572	0.244128	0.0302114	0	0.0946397	0	0	0.00026401
TCGA-RC-A7SK	0.0274598	0	0.00157702	0.240752	0	0.0692414	0	0.0422587	0.101861	0	0	0.0946889	0.013163	0.0510688	0.0754198	0.203234	0.0117769	0	0.0674988	0	0	0
TCGA-CC-5258	0.0626056	0	0.0072513	0.0344286	0	0.138813	0	0.00470863	0.109945	0	0	0.0375132	0.00524129	0.433748	0.0670514	0.0780584	0.00170336	0	0	0.00406921	0	0.014862
TCGA-UB-A7MF	0.0341159	0	0.0559523	0.308417	0	0.0122825	0	0.00877246	0.107061	0	0.000987619	0.0469056	0.0329423	0.0230671	0.182627	0.0812562	0.0455956	0	0.0600171	0	0	0
TCGA-DD-AACL	0.00342023	0	0.117259	0.0907579	0	0	0.0329089	0.0141799	0.0384828	0.00905531	0	0.0168826	0.0202319	0.379762	0.0687619	0.149824	0.0184749	0	0.0303754	0	0	0.00962247
TCGA-DD-AACE	0.0738467	0	0.0954926	0.0513985	0	0.134884	0	0.00355907	0.0471172	0.0066752	0	0.0778857	0.0283921	0.0708983	0.162396	0.163886	0.0193758	0	0.0632042	0	0	0.000989531
TCGA-ED-A7PY	0.0618242	0	0.00960628	0.147143	0	0.106636	0	0.021087	0.0775792	0	0	0.0515328	0.0148966	0.0636618	0.14183	0.0967391	0.147325	0	0.0601381	0	0	0
TCGA-DD-A4NR	0.0127672	0	0.00888958	0.176602	0	0.158127	0.0218927	0.00380601	0.0765831	0.00128679	0	0.0777307	0.00646564	0.123788	0.0552822	0.227901	0.00489743	0	0.0392219	0	0	0.00475831
TCGA-BC-A8YO	0.00746105	0	0	0.228978	0	0.0850701	0.008335	0.0489325	0.00873541	0	0	0.147208	0.00917059	0.0843226	0.148869	0.0652237	0.0584761	0	0.0988477	0	0	0.000369431
TCGA-DD-AADU	0.0847441	0	0	0	0	0.0841332	0.00136617	0.0115253	0	0.0806383	0	0.138587	0	0.204469	0.0608221	0.191362	0	0	0	0.142353	0	0
TCGA-BC-A10Z	0.21515	0	0	0.00362309	0	0	0	0.0814167	0.0440418	0.0296851	0	0.0641709	0	0.0735132	0	0.243953	0	0.172205	0.0589744	0	0	0.013266
TCGA-DD-AACK	0.0451663	0	0.0019907	0.0588958	0	0.232803	0	0.0208049	0.0616185	0	0	0.0800956	0.000195888	0.0711164	0.0821518	0.2793	0.0478923	0	0.0179695	0	0	0
TCGA-DD-AAEK	0.0331987	0	0.0240572	0.170185	0	0.135068	0	0.0342085	0.0755455	0	0	0.0570968	0.00944432	0.172373	0.0735834	0.118116	0.0453757	0	0.051748	0	0	0
TCGA-DD-AAW3	0.0537152	0	0.00633138	0.0510759	0	0.0552485	0	0	0.00622918	0.0624061	0	0.0546731	0.0575885	0.0389317	0.0233908	0.300185	0	0	0.287758	0	0	0.00246641
TCGA-2Y-A9GZ	0.05669	0	0.111612	0.129673	0	0	0	0.0442231	0.045866	0	0	0.075878	0.00454415	0.144939	0.0447725	0.292191	0	0	0.0496113	0	0	0
TCGA-DD-A73F	0.0106402	0	0	0.265778	0	0.158113	0.00319353	0.0379003	0.0578866	0.0403874	0	0.0834367	0	0.0798759	0.0927611	0.119163	0.0106141	0	0.0402501	0	0	0
TCGA-DD-AACS	0.0318739	0	0	0.0397277	0	0.217254	0	0.0042948	0	0	0	0.119157	0.0423737	0.0261332	0.0983417	0.286352	0	0	0.117853	0	0	0.0166378
TCGA-ED-A66Y	0.0652266	0	0	0.0321093	0	0.057674	0	0.0609427	0.0990254	0.016055	0	0.0436429	0	0.374154	0.0422137	0.166234	0	0	0.042723	0	0	0
TCGA-G3-A3CJ	0.0620089	0	0.000860542	0	0	0.132532	0.00455505	0	0	0.103945	0.0276379	0.00989984	0.0915447	0.0604286	0.0912614	0.326286	0.00113117	0	0.0879088	0	0	0
TCGA-2Y-A9H2	0.0041795	0.0105682	0	0.077446	0	0.167436	0	0.0142616	0.150646	0	0	0.0747777	0.0426528	0.266677	0.0861921	0.0437182	0.0331351	0	0.0179292	0	0	0.0103806
TCGA-ED-A7PZ	0.0645509	0	0.024313	0.0782254	0	0.127404	0	0.000247261	0.108915	0	0.0619	0	0.0610272	0.375077	0.00570508	0.0687561	0	0	0.0204889	0	0	0.00338903
TCGA-DD-AACI	0	0	0.0299914	0.275287	0	0.0752535	0.0288023	0.0697531	0.0791038	0.0681951	0	0.0432549	0	0.0655947	0.0789145	0.165541	0.00705629	0	0.00457459	0	0	0.00867871
TCGA-DD-A116	0.00200437	0	0.0237695	0.0664566	0.021431	0.0132875	0	0	0.0990567	0.016056	0	0.0940839	0.00759706	0.169124	0.055947	0.28261	0.0111231	0	0.137453	0	0	0
TCGA-DD-AAEG	0.109166	0	0.050203	0.0395859	0	0.160504	0	0.0750894	0.0201156	0	0	0.118453	0	0.171994	0.0841574	0.118121	0	0	0.0526102	0	0	0
TCGA-DD-A114	0.0326712	0	0.0247506	0.158288	0	0.0886425	0.0212519	0.0194964	0.064284	0	0	0.0291153	0.0125809	0.194401	0.143251	0.0789851	0.0600453	0	0.0722371	0	0	0
TCGA-ZS-A9CF	0.0166414	0	0	0	0	0.413604	0.0192305	0	0	0.0688827	0.00294697	0	0.0107932	0.0947813	0.0940828	0.185618	0.0158609	0	0.0775581	0	0	0
TCGA-RC-A6M6	0.0383307	0	0.00917947	0.0668751	0	0.0958793	0	0.0394095	0.146381	0	0	0.0288072	0.0140945	0.308337	0.0705	0.138823	0.014805	0	0.0285784	0	0	0
TCGA-5R-AA1C	0.0511953	0	0	0.155485	0	0.0644119	0	0	0	0.0386496	0	0.0628916	0.0039432	0	0.112799	0.3501	0.00475445	0	0.153137	0	0	0.00263334
TCGA-CC-5262	0.0217521	0	0	0.175512	0	0.0863228	0.00582492	0	0.0384798	0	0	0.0372533	0	0.140251	0.107504	0.200633	0.0110712	0	0.0901921	0	0	0.0852033
TCGA-DD-AACO	0.0130714	0	0.0596937	0.0772235	0	0.386959	0	0	0.0446428	0.00380345	0	0.0315708	0.0119149	0	0.0723759	0.225567	0.00935033	0	0.0638275	0	0	0
TCGA-ZS-A9CE	0.0021357	0	0	0	0.0927404	0.129914	0	0.000493854	0.0157228	0	0.0290649	0.0939015	0.0268584	0.135979	0.0853756	0.0442021	0.013476	0	0.330135	0	0	0
TCGA-DD-AAVS	0.00413475	0	0	0.165386	0	0.255195	0	0.00574817	0.02056	0	0	0.0688854	0.0282866	0.0872211	0.0598808	0.0900946	0.153378	0	0.0612294	0	0	0
TCGA-XR-A8TC	0.0159278	0	0	0.0297011	0	0.48193	0	0	0.00824925	0	0	0.0547285	0.00352014	0.037217	0.0611149	0.219062	0.0445286	0	0.0440205	0	0	0
TCGA-DD-A39W	0.0572237	0	0.0199527	0.0831683	0	0.138501	0	0	0.0313969	0	0.0232196	0.0584235	0.0536886	0.0704303	0.176931	0.150366	0.0205207	0	0.115152	0	0	0.00102605
TCGA-BC-A69H	0	0	0	0.0579169	0	0.149714	0	0	0.0612806	0	0	0.0379924	0.00401924	0.472947	0.0441495	0.152384	0.00927637	0	0.0103196	0	0	0
TCGA-DD-A4NA	0.0391217	0	0.05559	0.0176533	0	0.161125	0	0.00901259	0.0850187	0	0.00380597	0.0811651	0.00513401	0.196778	0.0682074	0.223905	0.000596727	0	0.0290646	0	0	0.0238212
TCGA-MI-A75E	0.0378851	0	0.0231763	0.107798	0	0.279565	0	0.00622436	0.0404995	0.0153508	0	0.0608289	0.0166339	0.0725108	0.0758524	0.142892	0.0667819	0	0.0540007	0	0	0
TCGA-DD-AAVZ	0.0281791	0	0	0.0748226	0	0.338421	0	0	0.00303937	0	0	0.062185	0.0432391	0.073386	0.0465038	0.155644	0.034814	0	0.133608	0	0	0.00615718
TCGA-G3-A5SL	0.0130009	0	0	0	0	0.234461	0	0	0.0107906	0.0129398	0.0153397	0.0125685	0.016553	0.0924641	0.173673	0.168938	0.0371454	0	0.205924	0	0	0.00620191
TCGA-ED-A7XP	0.0490407	0	0.00856224	0.0814928	0	0.115656	0	0	0.0412733	0	0	0.0773215	0.00198725	0.13625	0.0872716	0.218029	0.108665	0	0.0744506	0	0	0
TCGA-EP-A2KB	0.00944453	0	0	0.0286892	0	0.307654	0.00326901	0.00438152	0.0187748	0.0434551	0	0.0299927	0.031742	0.223329	0.0574248	0.219349	0.00947908	0	0.00617415	0	0	0.00684153
TCGA-DD-A4NI	0.0141322	0	0	0.0465682	0	0.310154	0	0	0.0163789	0.00224827	0	0.08277	0.0377665	0.0347648	0.171911	0.128747	0.0111135	0	0.143446	0	0	0
TCGA-WQ-AB4B	0.00441157	0	0	0.02805	0	0.339945	0	0	0.0548088	0.0264022	0	0.0945726	0.00354107	0.130034	0.0518983	0.168807	0.0296115	0	0.0679174	0	0	0
TCGA-G3-AAV1	0.0957891	0	0.000969101	0	0	0.116717	0	0	0.0871379	0.0383585	0	0.0378182	0.0146446	0.117356	0.0679034	0.235681	0.169034	0	0.0185914	0	0	0
TCGA-CC-A3MC	0.0699938	0	0.00686654	0.011859	0	0.182514	0	0	0.0522976	0	0	0.0851472	0	0.247269	0.0873007	0.161685	0.0256776	0	0.0634711	0	0	0.00591862
TCGA-G3-AAUZ	0.0199198	0	0.0892643	0.106637	0	0.218896	0	0.0170566	0.040374	0.0279532	0	0.0682675	0.00930607	0	0.126055	0.197552	0.0249259	0	0.0537934	0	0	0
TCGA-DD-A11D	0.0755843	0	0	0.00399749	0	0.393579	0	0	0.00101494	0	0.0790627	0.0192278	0.0626609	0.120277	0.0915563	0.150492	0	0	0.00144148	0.000283126	0	0.000823247
TCGA-DD-AACF	0.0112691	0	0	0.119193	0	0.0750376	0	0.0443184	0.0117469	0	0.0399792	0.0572127	0.0532141	0.0585546	0.084447	0.359295	0.0131364	0	0.0648862	0	0	0.0077101
TCGA-BD-A3EP	0.0844521	0.029969	0.0927396	0.106735	0	0.227332	0	0.00954869	0.0849472	0	0	0.032352	0.00233018	0.0860946	0.0566946	0.109002	0.0508634	0	0.0269397	0	0	0
TCGA-ED-A4XI	0.0373309	0	0.00414792	0.147035	0	0.0901911	0	0	0.0565887	0.0287541	0	0.0488837	0.0359689	0.0912946	0.121572	0.213723	0.0768326	0	0.0476776	0	0	0
TCGA-DD-A11A	0.0548575	0	0.00995044	0	0	0.0568252	0	0.0280397	0.097667	0	0.0754312	0.0305025	0.138122	0.20224	0.0208259	0.251675	0	0	0	0.010268	0	0.0235956
TCGA-QA-A7B7	0.1389	0	0.00835891	0	0	0.359649	0.0315294	0.0583274	0	0.0280794	0.0537024	0	0	0.0323595	0.073374	0.165357	0.0016545	0.0222177	0.0143902	0	0	0.0121007
TCGA-DD-AADL	0.0699123	0	0.00483043	0.0857863	0	0.147652	0	0	0	0	0.0588376	0.0879159	0.0103159	0.116012	0.14686	0.171377	0.0101048	0	0.0757651	0	0	0.0146296
TCGA-2Y-A9H6	0.0373464	0	0	0.0647501	0	0.360324	0	0	0.0825713	0	0.00967121	0.0292212	0.031324	0.0361299	0.0294316	0.160403	0.124699	0	0.0341276	0	0	0
TCGA-2Y-A9GY	0.00246423	0	0.135054	0.245374	0	0	0.0525326	0.00773331	0.0715822	0.00902399	0	0.0391285	0.00497382	0.217808	0.0622975	0.131698	0.0175796	0	0.00274917	0	0	0
TCGA-DD-A73E	0.098027	0	0.00275388	0.0649609	0	0.0492345	0	0.00059799	0	0	0	0.0893375	0	0.0527833	0.0536203	0.170248	0.00854061	0.00915177	0.400744	0	0	0
TCGA-RC-A7SF	0.0376291	0	0	0.122919	0	0.0980383	0.00532763	0.070185	0.172994	0.0207199	0	0.0583771	0	0.13306	0.12506	0.0995116	0.0388227	0	0.0173551	0	0	0
TCGA-BC-A3KG	0.111124	0	0.00444636	0.10709	0	0.17287	0	0.0432595	0.0635359	0.0124855	0	0.0651642	0.0325898	0.11704	0.0796762	0.0973124	0.0461632	0	0.0261663	0	0	0.0210754
TCGA-DD-AAVP	0.131568	0	0.0587428	0.142855	0	0	0	0.0510238	0.00335688	0.029239	0.00322882	0.0479207	0.147624	0	0.144163	0.161961	0	0	0.0747036	0	0	0.00361375
TCGA-ED-A459	0.0127896	0	0	0.00649464	0	0.10935	0	0.0157355	0.0162568	0	0	0.0740199	0.00653502	0.192814	0.0610605	0.419024	0	0.0516175	0	0.0343023	0	0
TCGA-DD-AACW	0.0124428	0	0.00604616	0.067223	0	0.333271	0	0	0.0168448	0.0366241	0	0.0279395	0.00939831	0.00891939	0.0431113	0.275828	0.0928774	0	0.0694735	0	0	0
TCGA-3K-AAZ8	0.0402172	0	0.0020847	0.144349	0	0.303595	0	0.0424807	0.0682335	0	0	0.0965703	0.00563175	0.0539816	0.0568625	0.145427	0	0.00263849	0.0379278	0	0	0
TCGA-G3-A7M5	0.0125362	0	0.00603559	0.174658	0	0.141881	0	0.0451339	0.0466202	0.0544318	0	0.0810414	0.00747387	0.0476794	0.0618373	0.225195	0.00204262	0	0.0554739	0	0	0.0379598
TCGA-FV-A3R2	0.0641292	0	0	0.12863	0	0.115462	0	0.00494415	0.0508343	0	0	0.0345039	0	0.174558	0.122793	0.219165	0.0129155	0.0243757	0.0355871	0	0	0.0121014
TCGA-BD-A3ER	0.0245253	0	0.0270228	0.0155229	0	0.146863	0	0.0085059	0.101365	0	0	0.0407198	0.00393869	0.196315	0.0615179	0.296476	0.0474643	0	0.00271724	0	0	0.0270456
TCGA-DD-AADY	0.0540403	0	0	0.0456748	0	0.321299	0	0	0.0409125	2.86e-05	0	0.0480904	0.00745565	0	0.127318	0.274906	0.0454317	0	0.0348438	0	0	0
TCGA-DD-AACY	0.0404201	0	0	0.164836	0	0.237833	0	0.0245943	0.00474108	0.0783929	0	0.097046	0	0.0492068	0.0682256	0.206883	0.0278212	0	0	0	0	0
TCGA-DD-A1EI	0.018039	0	0.00368023	0.0518438	0	0.289921	0	0	0.0583189	0	0	0.0758838	0.0276881	0.11737	0.0583341	0.188406	0.0235612	0	0.0796923	0	0	0.00726162
TCGA-2Y-A9HB	0.017823	0	0.00983621	0.306008	0	0.0463442	0.0067091	0.00784364	0.0681842	0.0778782	0	0.0154739	0	0.0433157	0.144437	0.214827	0.006555	0	0.0347644	0	0	0
TCGA-CC-A123	0.00450759	0.00395964	0	0.0473656	0	0.338739	0	0	0.0718842	0	0	0.0562308	0.0347369	0.182066	0.0183858	0.215499	0.0179581	0	0.0085679	0	0	9.94e-05
TCGA-XR-A8TE	0.0822272	0	0	0	0	0.454571	0.00444547	0	0	0.0368468	0	0.0186269	0.0406192	0.0280585	0.109244	0.194393	0.0115704	0	0	0.019397	0	0
TCGA-CC-A8HT	0	0.0523772	0	0	0	0.120567	0	0	0.0227206	0.0612496	0	0.0531515	0.00060622	0.263866	0.0980041	0.113487	0.0495485	0	0.139855	0	0	0.0245673
TCGA-G3-A5SM	0.00725403	0	0.0570159	0.0338819	0	0.0703121	0.0070587	0	0.0812637	0.018463	0	0.0480679	0.0162051	0.344195	0.0896392	0.0908891	0.055088	0	0.0806668	0	0	0
TCGA-ES-A2HS	0.0390325	0	0.0166592	0.050709	0	0.0944856	0	0	0.0545055	0.00874087	0	0.183528	0.0306158	0.00264318	0.0418112	0.288383	0.00193374	0	0.177763	0	0	0.00918912
TCGA-FV-A2QQ	0.0238277	0	0.0070401	0.20452	0	0.0464362	0.000330385	0.0219462	0.100159	0.0209337	0	0.0432119	0.00921311	0.067123	0.126998	0.215916	0.0760004	0	0.0363432	0	0	0
TCGA-DD-AACU	0.000694513	0	0.0119428	0.143003	0	0.219555	0	0	0.047712	0	0	0.0504385	0.0094531	0.0792433	0.128144	0.0987993	0.14471	0	0.0663033	0	0	0
TCGA-RC-A7SH	0.0350093	0	0	0.132829	0	0.143432	0	0.0664747	0.149997	0	0	0.110922	0.000860828	0.138532	0.0860578	0.0630397	0.0149692	0	0.057877	0	0	0
TCGA-DD-AACT	0.0165175	0	0.0435041	0.301624	0	0	0	0.00729198	0.0602997	0.0179772	0	0.0764469	0.0304084	0.0666587	0.100783	0.206159	0.0130858	0	0.0539695	0	0	0.00527461
TCGA-DD-AADG	0.0346687	0	0.0533637	0.26955	0.00356971	0	0	0	0	0.0391458	0	0.130074	0.0100933	0.0807806	0.073057	0.14589	0	0	0.159808	0	0	0
TCGA-2Y-A9H0	0.00995156	0	0.0895223	0.403411	0	0	0.140251	0.039102	0.0481865	0	0	0.0115347	0.00714124	0.042887	0.0614823	0.121148	0.00341972	0	0.0219632	0	0	0
TCGA-G3-AAV6	0.0377328	0	0.00281251	0.103824	0	0.178907	0	0.0146013	0.0240355	0	0	0.0456983	0	0.429032	0.0290913	0.0662773	0.00751003	0	0.0604777	0	0	0
TCGA-DD-A73D	0.0976843	0	0.0059911	0.0316771	0	0.0492762	0	0	0.0028012	0.0237609	0	0.0924972	0.0458377	0.0909909	0.168843	0.191859	0.0235742	0	0.175183	0	0	2.43e-05
TCGA-FV-A2QR	0.0409317	0	0.00687335	0.125515	0	0	0.0107814	0.0155582	0.0188378	0	0	0.0551592	0	0.279714	0.117267	0.226746	0.0230945	0	0.0499971	0	0	0.0295245
TCGA-DD-AADK	0.111754	0	0.0731783	0.0695543	0	0.224682	0	0.00613417	0.0730106	0	0	0.0378038	0.0189907	0.0619424	0.0802296	0.12435	0.0783315	0	0.0400388	0	0	0
TCGA-DD-A4NE	0.0710428	0	0	0	0	0.147914	0	0.00431945	0	0.00944623	0.0336646	0.0217929	0.0811502	0.0148201	0.0817931	0.357321	0	0	0.176736	0	0	0
TCGA-CC-A7IG	0	0.00873444	0	0.0336723	0.0546262	0	0.00165426	0	0.155733	0	0.00156626	0.057945	0.0177075	0.398845	0.0179777	0.178367	0.0261933	0	0.0393037	0	0.00307124	0.00460318
TCGA-DD-A1EB	0.00791565	0	0	0.0321773	0	0.0988604	0	0	0.000720216	0.0496009	0	0.0792928	0.0546546	0.0811718	0.164948	0.1705	0.0166644	0	0.243495	0	0	0
TCGA-DD-A118	0.00119565	0	0	0	0	0.147472	0	0	0.0288368	0	0.0309877	0.0429546	0.0215169	0.164365	0.03631	0.309403	0.0247997	0	0.188691	0	0	0.00346779
TCGA-5R-AAAM	0.010639	0	0	0.0675582	0	0.263795	0	0	0	0	0	0.0541669	0.0476941	0.0580774	0.144914	0.28228	0.0218844	0	0.048991	0	0	0
TCGA-DD-AAVQ	0.103335	0	0.0541939	0.140403	0	0.169481	0	0.00418003	0.0815982	0.0171562	0	0.00949886	0	0.157604	0.123568	0.0860799	0.0373503	0	0.0135931	0	0	0.00195832
TCGA-G3-A25U	0.02571	0	0	0.0716797	0	0.104591	0	0.0114527	0	0.0453879	0	0.0551907	0.0833396	0.0170141	0.123977	0.237887	0.00982935	0	0.151574	0	0	0.0623675
TCGA-G3-A7M8	5.98e-05	0	0	0	0	0.117087	0	0.00354387	0.00168931	0	0.0124856	0.037667	0.0269276	0.185386	0	0.504203	0.000693062	0	0.109252	0	0	0.0010059
TCGA-DD-A3A5	0	0	0	0.357048	0	0.105493	0	0	0.0538314	0	0	0.11208	0.000951868	0.0801005	0.0452622	0.196247	0	0	0.0422646	0	0	0.00672182
TCGA-DD-AACZ	0.013525	0	0.0429946	0.140581	0	0.0391561	0.022974	0.0277347	0.0578828	0.0225175	0	0.0313302	0.0338355	0.191329	0.0648562	0.227186	0.018677	0	0.0654198	0	0	0
TCGA-BC-A217	0	0	0.0541563	0.105862	0	0.199002	0	0.0247328	0.0515409	0.0526915	0	0.023809	0	0.13195	0.101645	0.202527	0.0152377	0	0.0368456	0	0	0
TCGA-ED-A7XO	0.031977	0	0.107972	0.0950356	0	0.166437	0	0.0136254	0.0326761	0.00857349	0	0.084303	0.0133802	0.0189105	0.0676239	0.20307	0.0361428	0	0	0.0936613	0	0.0266126
TCGA-FV-A495	0.0188464	0	0	0.0707256	0	0.21053	0	0.00451611	0.0530142	0.0523942	0	0.09946	0.0345926	0.0492688	0.100711	0.14882	0.0335949	0	0.123459	0	0	6.83e-05
TCGA-DD-A1EH	0.0431395	0	0.050342	0.0795999	0	0.241641	0	0.000173697	0.00379595	0.000184512	0	0.0742992	0.00984124	0.124981	0.103634	0.178604	0.0124526	0	0.0751682	0	0	0.00214298
TCGA-FV-A23B	0.0109923	0	0.00284358	0.0988983	0	0.142274	0.00116214	0.053026	0.0454547	0.0251002	0	0.0466779	0.00834408	0.0366082	0.115368	0.191967	0.173135	0	0.0481488	0	0	0
TCGA-MI-A75C	0.043545	0	0	0.0991757	0	0.218175	0.00529286	0	0.182352	0.086006	0	0	0	0.113881	0.0754743	0.162283	0	0	0.0122937	0	0	0.00152041
TCGA-DD-A4NP	0.0422289	0	0.00807763	0.0654319	0	0.122313	0	0	0	0	0.0154081	0.0772839	0.019906	0	0.01885	0.314083	0	0	0.316418	0	0	0
TCGA-DD-AADF	0.0285997	0	0.257667	0.311957	0	0	0.0325593	0.0348768	0.0366298	0	0	0.0696074	0	0.0389286	0.0816086	0.0638628	0.00463666	0	0.0310408	0	0	0.00802502
TCGA-DD-AAEA	0.0407812	0	0.0145024	0.24002	0	0	0.0812004	0.0724905	0.109295	0.046727	0	0.0160467	0	0.115292	0.102963	0.115206	0.0193284	0	0.0261459	0	0	0
TCGA-EP-A3RK	0.00300527	0	0.0536534	0.143966	0	0.0647108	0	0.0359278	0.0916531	0	0	0.0702894	0.0158597	0.103483	0.0891412	0.182018	0.0798076	0	0.0664843	0	0	0
TCGA-BC-4072	0	0	0.0376702	0.179991	0	0.0307746	0.0614557	0.0523698	0.0871043	0.0485389	0	0.0122426	0	0.100002	0.0883438	0.181062	0.0725233	0	0.0103365	0	0	0.0375859
TCGA-FV-A3I0	0.0414109	0	0.0702548	0.0385399	0	0.0928558	0	0	0.0459907	0	0	0.0502876	0	0.380075	0.0232891	0.200447	0	0.0177651	0.0336214	0	0	0.00546271
TCGA-UB-A7MB	0.0201582	0	0	0.0375277	0	0.208124	0	0.0978533	0	0.0270545	0	0.137393	0.0230497	0.0613652	0.100527	0.179951	0	0	0.0923343	0	0	0.0146621
TCGA-G3-A5SJ	0.00715822	0	0.0874695	0.0667484	0	0.124941	0	0.015974	0.0787212	0.0618703	0	0.037123	0	0.23863	0.0952869	0.0890046	0.0661935	0	0.00674039	0	0	0.0241386
TCGA-DD-AAD0	0.0220856	0	0.0111558	0.060372	0	0.140293	0.00535899	0	0.0978117	0	0	0.0537221	0.0103117	0.26016	0.0732505	0.205025	0.0176676	0	0.0380126	0	0	0.00477372
TCGA-ED-A82E	0	0.000694499	0.0124126	0.0936402	0	0.310818	0	0	0.164209	0	0	0.091315	0.0329319	0.0319604	0	0.213151	0	0.0178401	0.0257955	0	0	0.00523271
TCGA-BC-A5W4	0.00292302	0	0.0142906	0	0	0.201885	0	0.00111017	0.0536186	0.0504737	0	0.0975552	0.0496556	0.0972256	0.11327	0.228593	0	0	0.0893992	0	0	0
TCGA-DD-AAEI	0.00634254	0	0	0	0	0.193744	0	0	0.017941	0.0780952	0	0.0701738	0	0.12173	0.0954872	0.215023	0.0237142	0	0.175731	0	0	0.00201778
TCGA-2Y-A9GT	0.0468969	0	0.0419433	0.372593	0	0.0561586	0	0.0270281	0.0978814	0	0	0.07964	0.0292382	0	0.0744281	0.139731	0.00209421	0	0.0323676	0	0	0
TCGA-XR-A8TD	0.00909854	0	0.0628313	0.221414	0	0	0.0708679	0	0	0.0742512	0	0.0510268	0	0.233627	0.0933604	0.128312	0.018585	0	0.0291691	0	0	0.00745736
TCGA-2Y-A9H4	0	5.43e-06	0	0.0980326	0	0.146121	0	0	0.118979	0.00718363	0	0.0761863	0	0	0.0616631	0.227039	0.197924	0	0.0668671	0	0	0
TCGA-DD-AACD	0.00903338	0	0.00264529	0.00347377	0	0.198823	0	0	0.0132408	0.0671637	0	0.0903558	0.00597286	0.0845579	0.115426	0.23975	0.00931707	0	0.14841	0	0	0.0118306
TCGA-2Y-A9GV	0.0354616	0	0.0152848	0.0455514	0	0.175025	0	0	0.0771152	0	0	0.0398482	0.00263303	0.0576901	0.0574284	0.450185	0	0	0.0407588	0	0	0.00301802
TCGA-DD-AADJ	0.0820823	0	0	0.120472	0	0.246677	0.0240619	0	0.0346261	0	0.037906	0.0257875	0.0535377	0.0127912	0.0701931	0.148785	0.088841	0	0.0542392	0	0	0
TCGA-CC-5260	0.0339167	0	0.00438426	0.120419	0	0.14255	0	0	0.0733881	0	0	0.0471287	0.0998041	0.101486	0.0670143	0.186157	0.0745554	0	0.0491971	0	0	0
TCGA-LG-A6GG	0.0656154	0	0.0140193	0.0286394	0	0.21507	0	0.012705	0.0697434	0	0	0.0797892	0.0171289	0.0571169	0.0391332	0.285871	0.0728737	0	0.0422946	0	0	0
TCGA-G3-AAV0	0.0354925	0	0.0153585	0.187944	0	0.128517	0	0.0849955	0.0425627	0.0234708	0.0177618	0.0505088	0.0172481	0.0116941	0.162087	0.178576	0.0109553	0	0.0328271	0	0	0
TCGA-DD-AACQ	0.0134066	0	0	0	0	0.217797	0	0	0.00314485	0	0.0139789	0.107225	0.00260031	0.0643192	0.24783	0.116267	0.0265316	0	0.17279	0	0	0.0141096
TCGA-KR-A7K7	0	0.000641862	0.106319	0.356257	0	0	0	0.0481344	0.124971	0	0	0.106347	0.00896771	0.0785673	0.0353087	0.118435	0.00441023	0	0.0116405	0	0	0
TCGA-DD-A4NJ	0.0745451	0	0.045423	0.0323831	0	0.21115	0.0135084	0	0.0125442	0	0.000794143	0.0102529	0.0263114	0.0559935	0.0986068	0.19242	0.169491	0	0.0541415	0	0	0.00243434
TCGA-DD-AAVV	0.0258937	0	0.0298362	0.0926488	0	0.121395	0.0139691	0	0.0807166	0	0	0.0508758	0.0106551	0.15983	0.138426	0.149088	0.0592947	0	0.0672492	0	0	0.000122271
TCGA-DD-AAC8	0.0194678	0	0	0.014897	0	0.106161	0	0.00451556	0.0124325	0	0	0.1345	0.0423806	0.0929148	0.108698	0.422402	0.0141681	0	0.0117961	0	0	0.0156658
TCGA-WJ-A86L	0.0474615	0	0.0441589	0	0	0.176999	0	0.0347567	0.129723	0.0221565	0	0.0812218	0	0.111577	0.0803609	0.198862	0	0	0.0633469	0	0	0.00937663
TCGA-CC-A3MB	0.0348287	0	0	0	0	0.269524	0	0	0.000963946	0.0739225	0	0.0358353	0	0.00347253	0.0807015	0.316509	0.0110215	0	0.159423	0	0	0.0137984
TCGA-G3-A7M7	0.0137902	0	0.00328516	0.0287072	0	0.119549	0	0	0.114854	0	0.00433795	0.0656911	0	0.298916	0.0497234	0.210324	0.0501708	0	0.040651	0	0	0
TCGA-DD-AADC	0.0543629	0	0.0534258	0.0714184	0	0.089557	0	0.051728	0.0606265	0.0122754	0	0.0775175	0	0.196192	0.132228	0.135256	0.0468671	0	0.0185461	0	0	0
TCGA-DD-AACC	0.0512737	0	0.0504541	0.355487	0	0	0.0197413	0.0435668	0.0847785	0.0355705	0	0.0684501	0.0112963	0.0684751	0.0666834	0.113161	0.0266396	0	0.00138537	0	0	0.00303774
TCGA-G3-A25T	0.00569792	0	0.00106196	0	0	0.175485	0	0	0.0546664	0.0190823	0	0.133602	0	0.401397	0.0186123	0.129528	0.00505128	0	0.0523313	0	0	0.00348385
TCGA-G3-A3CH	0.0663443	0	0	0.13707	0	0.193832	0	0	0.089689	0.0380377	0	0.0407415	0	0	0.104098	0.231515	0.0193182	0	0.0793542	0	0	0
TCGA-DD-A3A7	0.0144628	0	0	0.130683	0	0.273332	0	0	0.0690893	0	0.0305894	0.0777786	0.0262703	0.146308	0.0724752	0.102174	0	0	0.0568364	0	0	0
TCGA-BC-4073	0.0496127	0	0.0415739	0.17891	0	0	0.0637397	0.048542	0.0465979	0.0122858	0	0.000447089	0	0.216297	0.0550495	0.122788	0.0657092	0	0.0179997	0	0	0.080448
TCGA-2Y-A9HA	0.0176068	0	0.00488946	0.00041067	0	0.199994	0	0	0.077357	0	0	0.104609	0.0425176	0.186117	0.0641499	0.182383	0.0180536	0	0.101912	0	0	0
TCGA-WX-AA44	0.0849127	0	0	0.0403369	0	0.26236	0	0	0.0416197	0	0	0.0410844	0.00392315	0.160419	0.133005	0.142263	0.025068	0	0.0650087	0	0	0
TCGA-DD-A39Z	0.0269708	0	0	0.300655	0	0.343947	0	0	0	0	0	0.0636151	0.00536709	0	0.0662061	0.145779	0.00361469	0	0.043845	0	0	0
TCGA-DD-AAD5	0.00537642	0	0.0483775	0	0	0.130655	0	0	0.00397525	0	0.00747767	0.0454056	0.040946	0.0306612	0.0265451	0.502282	0	0.000790302	0.145641	0	0.0043005	0.00756627
TCGA-2Y-A9H7	0.0168607	0	0	0.0335855	0	0.428265	0	0	0.0372829	0	0	0.0552116	0.0636836	0.000777832	0.0653596	0.17038	0.0359566	0	0.0863857	0	0	0.00625067
TCGA-DD-A1EJ	0.00235382	0.00128871	0	0.0929502	0	0.0811168	0	0	0.0967311	0	0	0.104573	0.0522722	0.122639	0.124188	0.150003	0.0234836	0	0.144161	0	0	0.00424012
TCGA-DD-A4NG	0.0238773	0	0	0.0456404	0	0.398032	0.0126705	0.00944491	0.0162532	0	0	0.0544318	0	0.143611	0.0730295	0.136849	0.0415485	0	0.0440773	0	0	0.000534235
TCGA-CC-A9FS	0.000508898	0.000287309	0	0.11006	0	0.180405	0	0.0590802	0.0576864	0.00673105	0	0.0809084	0.0202453	0	0.0893159	0.23669	0.111259	0	0.0468229	0	0	0
TCGA-DD-A4NO	0.0213984	0	0	0.0558266	0	0.298661	0	0	0.0310102	0	0	0.0623679	0.0179208	0.0268436	0.118648	0.221285	0.0554259	0	0.0906115	0	0	0
TCGA-DD-AAVY	0.00618293	0	0	0	0.0505385	0.0572852	0	0	0	0	0	0.122459	0.0254703	0.0774096	0.143083	0.169863	0.0207479	0	0.303609	0	0	0.023352
TCGA-G3-A25Y	0.0248158	0	0	0.0811425	0	0.232128	0	0.0181575	0.0753234	0.00259764	0	0.0344205	0.00083837	0.0487381	0.132878	0.255905	0.0109463	0	0.082109	0	0	0
TCGA-BC-A3KF	0.0425457	0	0	0	0	0.319115	0	0	0	0.0207581	0	0.019048	0.0165317	0.0381434	0.131342	0.177592	0.0433086	0	0.190459	0	0	0.00115723
TCGA-DD-A119	0.033974	0	0.0101621	0.0381035	0	0.250038	0	0	0	0.0116495	0	0.0539056	0	0.338117	0.0362358	0.177305	0.0169126	0	0.0335959	0	0	0
TCGA-DD-AAVR	0.0247831	0	0	0.0805174	0	0.38076	0.0367493	0	0.0597772	0	0.0108148	0.00874998	0.0195843	0.0063596	0.0442465	0.171745	0.112488	0	0.0277747	0	0	0.0156489
TCGA-UB-A7MA	0.0532735	0	0	0.0894089	0	0.263427	0	0.0244836	0.0267413	0	0	0.0941912	0.0262155	0.0560837	0.073928	0.113876	0.125772	0	0.0387894	0	0	0.0138101
TCGA-ZS-A9CG	0.101795	0	0.0103274	0.0869857	0	0.0236595	0	0.0184084	0	0.0444726	0	0.115211	0.013416	0.0152108	0.155697	0.287533	0	0	0.120974	0	0	0.00631079
TCGA-ES-A2HT	0.0170313	0	0.118339	0.0404991	0	0.139158	0	0.0124273	0.070545	0	0	0.0345349	0.0129965	0.147629	0.0836151	0.298995	0.00121133	0	0.0230179	0	0	0
TCGA-G3-A7M9	0.128025	0	0.00771982	0.104803	0	0.0565669	0	0.0340251	0.0465327	0	0	0.0659385	0	0.436137	0.0246819	0.0335917	0.00303727	0	0.0589406	0	0	0
TCGA-DD-AADI	0.0120407	0.000256534	0	0.150607	0	0.382095	0	0	0.070415	0.0520636	0	0	0	0.0848795	0.103013	0.105711	0.0287423	0	0.0101767	0	0	0
TCGA-CC-A7IK	0.0516271	0	0	0.0571189	0.0806817	0	0.0313181	0	0	0	0.122409	0.0646552	0.0823953	0.0275344	0.120305	0.28026	0.00525133	0	0.0719639	0	0.00447961	0
TCGA-DD-AADW	0.0494119	0	0.00235638	0.0793888	0	0.199606	0	0.0320466	0.018871	0	0	0.0563667	0	0.222782	0.0939697	0.15475	0.013901	0	0.0765498	0	0	0
TCGA-FV-A4ZQ	0.00560087	0	0.122449	0.370178	0	0	0.0335063	0.11781	0.0493502	0.0172901	0	0.0357904	0.0511366	0.0173549	0.0700215	0.101177	0.00488625	0	0.00344963	0	0	0
TCGA-DD-AADM	0	0	0.0184595	0.104028	0	0.19915	0	0	0.0978541	0	0	0.0819218	0.00638011	0.104865	0.0799071	0.221119	0.0142094	0	0.0721068	0	0	0
TCGA-DD-AAW0	0.0342007	0	0	0.00445362	0	0.239519	0	0	0.0534469	0	0.00312146	0.0131576	0.0236451	0.3484	0.104538	0.1088	0.0228808	0	0.0438379	0	0	0
TCGA-K7-AAU7	0.0686385	0	0.0174593	0.0218657	0	0.132559	0.0013514	0.0476551	0.0324509	0	0	0.0445364	0	0.254292	0.0902314	0.148255	0.0611011	0	0.00643132	0	0	0.0731728
TCGA-ED-A8O5	0.0298231	0	0	0.156162	0	0.253536	0	0.000150742	0.0472174	0.0295248	0	0.0931229	0.0159474	0.089691	0.0716341	0.0862438	0.012152	0	0.114795	0	0	0
TCGA-DD-A73G	0.010077	0	0	0.0539174	0	0.127214	0	0	0.0752089	0.00416593	0	0.0743843	0.0184837	0	0.0395986	0.489146	0.00564172	0	0.102162	0	0	0
TCGA-DD-A11B	0.0327324	0	0	0.0557079	0	0.281178	0	0	0.0240714	0.00281889	0	0.0885189	0.0352343	0.0537495	0.0640926	0.220532	0	0	0.141364	0	0	0
TCGA-WX-AA46	0.0230845	0	0.00558581	0.0167411	0	0.149053	0	0.00195074	0.0115404	0.0444538	0	0.0970233	0.141934	0.0239321	0.0937377	0.340055	0	0	0	0.0332432	0	0.017665
TCGA-ED-A66X	0.0309264	0	0.0369532	0.0492007	0	0.103895	0	0	0.0386728	0	0	0.0223204	0	0.229168	0.0342204	0.350204	0.0547042	0	0.0446681	0	0	0.00506657
TCGA-BC-A10X	0.085398	0	0.0313727	0.0757471	0	0.109648	0	0	0.00735521	0.0485568	0	0.0267725	0.097389	0.0496293	0.07323	0.362512	0	0	0.0323898	0	0	0
TCGA-DD-AADS	0.000487086	0	0.0362487	0.278398	0	0.0365652	0	0.0209947	0.188255	0	0.0147772	0.056799	0.046101	0.0404204	0.0695436	0.189252	0	0	0.0221589	0	0	0
TCGA-MR-A520	0.0273349	0	0.0157127	0.113485	0	0.182396	0	0	0.0270124	0	0.0646556	0.0199611	0	0.119656	0.0562887	0.276192	0.0169569	0	0.0803492	0	0	0
TCGA-LG-A9QD	0.0613791	0	0.00442829	0.151288	0	0.180423	0	0	0.0772241	0.0384293	0	0.0199853	0	0	0.131219	0.240869	0	0.0530293	0.0417258	0	0	0
TCGA-FV-A496	0	0	0.049734	0	0.0381739	0.183649	0	0	0.00764628	0	0.0674237	0.115842	0.087786	0.164578	0.0652375	0.0175838	0.0174873	0	0.184859	0	0	0
TCGA-5C-A9VG	0.0646948	0	0	0.0307708	0	0.252875	0	0	0	0.0153027	0	0.050128	0	0.127102	0.047778	0.281208	0	0	0.130141	0	0	0
TCGA-DD-AA3A	0	0.00653791	0	0.0165317	0.0459655	0	0	0.031691	0.106451	0.0106306	0	0.13052	0	0.423449	0.0610807	0.0428449	0.0580419	0	0.0627728	0	0.0034832	0
TCGA-DD-A73A	0.00482075	0	0	0.177836	0	0.351718	0	0	0.0233083	0.0164138	0	0.0630844	0.0200008	0.0618976	0.0592009	0.122932	0.0619912	0	0.0367962	0	0	0
TCGA-DD-A4NB	0.036091	0	0.00703586	0.167918	0	0.32785	0	0	0	0	0	0.0958066	0	0.0694271	0.0620726	0.187677	0.0401253	0	0	0.0059964	0	0
TCGA-DD-AADO	0.00728571	0	0.0579736	0.252096	0	0.00739804	0.0170835	0.0739354	0.110289	0.0222361	0	0.0366376	0.00678896	0.22998	0.0499406	0.0902035	0.014859	0	0.0232934	0	0	0
TCGA-FV-A3R3	0.0155898	0	0	0.0869922	0	0.351482	0	0	0	0	0	0.0484887	0.00936372	0.0493274	0.0248306	0.281088	0.0790937	0	0.0537441	0	0	0
TCGA-RC-A7SB	0.0395287	0	0.0364401	0.0874593	0	0.0248871	0	0.0525432	0.0477258	0.0255453	0	0.0563499	0	0.140795	0.139164	0.229111	0.0473764	0	0.0730747	0	0	0
TCGA-DD-AAD2	0.024982	0	0	0	0	0.260316	0.00725194	0	0.0511968	0.00385171	0.00797367	0.00549172	0	0.313048	0.115612	0.153386	0.0227276	0	0.0341618	0	0	0
TCGA-DD-A1EG	0.013658	0	0.0365499	0.063322	0	0.0582416	0	0.0132263	0.0671288	0.0344218	0	0.0346635	0.00755084	0.362167	0.0981471	0.130792	0.0371078	0	0.043023	0	0	0
TCGA-G3-A3CI	0.0493796	0	0.0153717	0.182138	0	0.0451572	0	0	0.0815926	0	0.00974615	0.0588303	0.167093	0.0232562	0.0884074	0.198911	0	0	0.0693327	0	0.00511662	0.0056673
TCGA-DD-AAD1	0.0940488	0	0.00641487	0.169321	0	0.279957	0	0	0.0724539	0	0	0.0673391	0.00418016	0.0471516	0.0478328	0.0972926	0.0377868	0	0.0708515	0	0	0.00537031
TCGA-DD-A11C	0.000678878	0.00453307	0	0.00811047	0	0.366812	0	0	0.00200783	0.0344208	0.0058299	0.0411098	0.0407988	0	0.0535469	0.326093	0.00472971	0.00471136	0.106617	0	0	0
TCGA-WX-AA47	0.200591	0	0.375608	0	0.0617147	0	0	0	0.00624942	0.0435416	0.0194153	0.00935877	0	0.223926	0.044313	0.0132401	0	0.00204181	0	0	0	0
TCGA-NI-A4U2	0.0123839	0	0	0	0.0371646	0.041628	0	0	0.0424706	0	0.0659069	0.0263304	0.0822034	0.368738	0.0860572	0.184299	0.0123597	0	0.0404586	0	0	0
TCGA-2Y-A9H3	0.00238744	0	0.112309	0.181182	0	0.185829	0	0	0.0347468	0	0	0.0564845	0.0191418	0.0354039	0.0630382	0.101757	0.0101381	0	0.197583	0	0	0
TCGA-BC-A216	0.0338356	0	0.0397232	0.528134	0	0	0.136325	0.0521987	0.0305623	0.00102253	0	0.019384	0.004245	0.0211354	0.0493778	0.0400776	0.00228858	0	0.0369297	0	0	0.00476008
TCGA-2Y-A9H5	0.0282387	0	0.043139	0.09035	0	0.235534	0	0.0771549	0.0640168	0	0	0.057347	0.00655327	0.0630193	0.080345	0.114407	0.0831796	0	0.0567155	0	0	0
TCGA-EP-A12J	0.0655416	0	0.00806991	0.123236	0	0.0753718	0	0	0.0131719	0.0275371	0.01048	0.0826295	0.0487854	0	0.159267	0.24649	0.0127614	0	0.126659	0	0	0
TCGA-DD-AACP	0.0601938	0	0.0140873	0.136716	0	0.144698	0	0.0193649	0.113331	0	0	0.0652014	0.00785736	0.215937	0.0842991	0.0429751	0.0618309	0	0.0335078	0	0	0
TCGA-DD-A3A2	0.0258862	0	0	0.0501044	0	0.0710034	0	0.0104703	0.0708603	0.0311289	0.0566239	0.0683918	0	0.0506654	0.0591122	0.454047	0	0	0.0517057	0	0	0
TCGA-DD-A4ND	0.0507852	0	0.0173374	0.171678	0	0.16688	0	0.00311824	0.0384003	0.0263509	0	0.0291745	0.0168386	0.0753513	0.115851	0.172503	0.0718059	0	0.036425	0	0	0.00750022
TCGA-G3-AAV5	0.105012	0	0	0.133902	0	0.190198	0	0.00294853	0.00467874	0	0	0.054234	0.016213	0.0308697	0.0687115	0.282245	0.00138546	0	0.104734	0	0	0.00486867
TCGA-DD-AAEB	0	0	0.00883564	0.120327	0	0.245065	0	0	0.0458466	0	0.0157721	0.118435	0.0400429	0.0838221	0.0197757	0.203017	0.0121986	0	0.086863	0	0	0
TCGA-G3-A25S	0.00626945	0	0	0	0	0.158246	0	0	0.00399195	0.129813	0	0.0770835	0.00987262	0.191156	0.0295733	0.241316	0.00871598	0	0.142501	0	0	0.00146015
TCGA-RC-A6M5	0.0464425	0	0.088315	0.0660216	0	0.287628	0	0	0.068287	0	0	0.0720557	0	0.0338424	0.0283458	0.225417	0.0467201	0	0.0369253	0	0	0
TCGA-DD-AAE4	0.0150191	0	0.0393133	0.131271	0	0.21292	0	0	0.0343386	0.0934764	0	0.0606948	0	0.0355607	0.151384	0.136456	0.0226733	0	0.0637139	0	0	0.00317931
TCGA-DD-AACH	0.0591366	0	0.00311306	0	0	0.0965902	0	0	0.0842739	0	0	0.120431	0.00419125	0.254912	0.0352632	0.297334	0	0	0.0256553	0	0	0.019099
TCGA-DD-AAD8	0.0458411	0	0.00400757	0.118046	0	0.212461	0	0.0286807	0.00448731	0.0555943	0	0.042176	0	0.0487423	0.089522	0.287695	0	0	0.0594246	0	0	0.00332221
TCGA-CC-A7IH	0.0303883	0	0.00772523	0.0897759	0	0.0533523	0	0.0530018	0	0	0.00911923	0.113579	0.0139603	0.00657317	0.0727546	0.220156	0.00688684	0	0.322728	0	0	0
TCGA-DD-AAE9	0.0113018	0	0	0.1596	0	0.0774021	0	0.00397735	0.047713	0	0	0.0591882	0.0247508	0.171718	0.0976171	0.252734	0.0117164	0	0.0822813	0	0	0
TCGA-DD-AADA	0.0745412	0	0.0251799	0.163454	0	0.313516	0	0.016575	0.00015475	0.0633594	0	0.0433465	0	0.03177	0.078377	0.120934	0.0390748	0	0.0297167	0	0	0
TCGA-DD-A39X	0.0250765	0	0	0.0566013	0	0.245007	0	0	0	0.0198231	0	0.0354912	0	0.260759	0.0355132	0.233547	0.0421916	0	0.04599	0	0	0
TCGA-K7-A5RG	0.00463272	0	0.163454	0.348607	0	0	0.072447	0.0323761	0.069809	0	0	0.0380838	0.0110891	0.0601298	0.0627393	0.0792981	0.0168306	0	0.0385581	0	0	0.00194584
TCGA-DD-AAVW	0	0	0	0.0245866	0	0.436163	0	0	0.0733851	0	0	0.0537839	0.0087289	0.0470949	0.0263104	0.154432	0.132132	0	0.0433828	0	0	0
TCGA-G3-A5SI	0.0024616	0	0.00214909	0	0	0.1314	0	0.0239029	0.0696184	0	0	0.128462	0.0705095	0.0656554	0.05606	0.37917	0.0198325	0	0.0429585	0	0	0.00781969
TCGA-MR-A8JO	0.0199372	0	0	0.125953	0	0.246845	0	0.00614328	0.102024	0.0270424	0	0.0242761	0	0.166779	0.0991225	0.139486	0.00991798	0	0.0324721	0	0	0
TCGA-DD-AAE1	0.0341783	0	0	0.0425819	0	0.280645	0	0	0.0507741	0.0242021	0	0.0586461	0.00884836	0.0433227	0.0950495	0.154587	0.121078	0	0.0860875	0	0	0
TCGA-DD-A4NN	0.00868037	0	0	0	0	0.171034	0.000637143	0	0.0344271	0	0.14775	0	0.0251041	0.2001	0.0294248	0.268659	0.0171874	0	0.0969957	0	0	0
TCGA-CC-A8HV	0.015196	0	0.00640053	0.0569264	0	0.139613	0	0	0.120651	0.0115697	0	0.146402	0	0.216351	0.0680649	0.052832	0.0305592	0	0.135435	0	0	0
TCGA-G3-A3CK	0.0840525	0	0	0.17298	0	0.126323	0.0017609	0.00163325	0.012832	0.00568143	0	0.0877511	0.0139854	0.10785	0.154658	0.109735	0.00991137	0	0.100265	0	0.0105808	0
TCGA-EP-A26S	0.0144686	0	0.00189864	0.0519175	0.0242161	0.0228792	0	0	0.00941256	0.0113693	0.0847105	0.0726086	0.013237	0.212872	0.0763324	0.26933	0.0138956	0	0.120852	0	0	0
TCGA-2Y-A9GX	0.0302853	0	0.0132204	0.110333	0	0.244287	0	0	0.0216527	0	0	0.0285698	0.0113808	0.134385	0.0828244	0.173375	0.0977971	0	0.0518893	0	0	0
TCGA-RC-A7S9	0.0565401	0	0.0690962	0.0867554	0	0.0708028	0.0150897	0.0492547	0.0934959	0.0396584	0.00553975	0.0221295	0.00512835	0.108608	0.160432	0.117506	0.06063	0	0.0393335	0	0	0
TCGA-YA-A8S7	0	0.00270699	0.0055826	0.039989	0	0.110379	0	0.0112746	0.0364248	0	0.00348155	0.0123495	0.209908	0.0867388	0.0412922	0.391991	0	0	0.0388163	0	0	0.00906494
TCGA-DD-A3A3	0.0398741	0	0	0.0595795	0	0.297114	0	0	0.000855206	0.00069568	0.033684	0.0189329	0.00428971	0.139346	0.0784449	0.222843	0.0560047	0	0.0466915	0	0	0.00164521
TCGA-O8-A75V	0.0123749	0	0.00590295	0.187949	0	0.0979439	0	0	0.0865776	0	0	0.0286725	0.0132997	0.164439	0.0605776	0.240616	0.0443562	0	0.0572901	0	0	0
TCGA-DD-A1EE	0.0259123	0	0.00534884	0	0.0678616	0.130114	0	0.00338639	0.0609727	0	0.0615738	0.0456614	0.057963	0.108638	0.0242221	0.259498	0.00230119	0	0.135852	0	0.00175089	0.00894452
TCGA-DD-A3A6	0.00220479	0	0.0292855	0.130389	0	0.268785	0	0.0174592	0.106897	0	0	0.15915	0.0299309	0.0307185	0.0141812	0.118388	0.0115084	0	0.0811033	0	0	0
TCGA-RC-A6M4	0.0554551	0	0.00706585	0.00866667	0.0643721	0	0	0.00672857	0	0.0637203	0	0.0426192	0	0.20984	0.114119	0.381691	0	0	0.0457215	0	0	0
TCGA-DD-AAD6	0	0	0	0	0	0.324354	0	0	0.0386034	0.0875435	0	0.0483758	0.0183519	0.193586	0.0360075	0.21736	0.000282379	0	0.0355358	0	0	0
TCGA-K7-A5RF	0.0462699	0	0.060181	0.0969783	0	0.110076	0	0.0172271	0.0242163	0.0293288	0	0.0557445	0.050428	0.0364916	0.101302	0.328483	0	0	0.0355092	0	0	0.00776542
TCGA-CC-A8HS	0.0573226	0	0.00229146	0.0689425	0	0.232767	0	0.0188845	0.101853	0	0.014111	0.0635047	0.0163493	0.168716	0.0659207	0.140259	0.00441169	0	0.0446666	0	0	0
TCGA-G3-A5SK	0.0455488	0	0.00677195	0.0937461	0	0.268618	0	0.000548702	0.0131485	0.0217165	0.135577	0	0.000568259	0.0366981	0.08459	0.288716	0	0	0.00375199	0	0	0
TCGA-DD-A4NQ	0.0178084	0	0	0.0288747	0	0.139367	0	0	0.0929088	0	0	0.0605905	0.0295829	0.262469	0.0846385	0.198834	0	0	0.0349112	0	0	0.0500145
TCGA-DD-A1ED	0.0297947	0	0.00712629	0.121396	0	0.219018	0	0.00192116	0.00874887	0	0	0.0722362	0.0551856	0.0465968	0.0583241	0.187919	0.0157131	0	0.13755	0.0337936	0	0.00467701
TCGA-G3-AAV3	0	0	0.114901	0.298379	0	0.004287	0.0234123	0.022655	0.067117	0	0	0.0553797	0.00662591	0.184775	0.0676282	0.115621	0.00957882	0	0.0296395	0	0	0
TCGA-DD-AACV	0.00455549	0	0	0	0.0218358	0.34879	0	0	0	0	0.114984	0.0122456	0.0334899	0.0201844	0.0571365	0.197551	0	0.00336503	0.185863	0	0	0
TCGA-DD-AACG	0.0121981	0	0.0109624	0.0401832	0	0.214872	0	0	0.0323585	0.0490906	0	0.0336918	0	0.304011	0.0204822	0.224313	0.0209855	0	0.0368513	0	0	0
TCGA-2Y-A9H1	0	0	0.0594987	0.242555	0	0.0734047	0	0.020274	0.122761	0	0.00773868	0.0380723	0.0100043	0.184371	0.06891	0.121033	0.00912007	0	0.0422572	0	0	0
TCGA-DD-A4NF	0.0438126	0	0.0199079	0	0.104232	0.0329605	0	0.0362744	0.0190116	0	0.0110295	0.10967	0.105257	0	0	0.286	0.00743507	0	0.220852	0	0.00355811	0
TCGA-DD-A3A1	0	0	0	0.103	0	0.199405	0	0.0177657	0.0439224	0	0	0.0462908	0	0.160677	0.0349554	0.290413	0.0022745	0	0.0329555	0	0	0.0683411
TCGA-KR-A7K2	0.0385916	0	0.00293994	0.0090163	0	0.552884	0	0	0.0784981	0	0	0.0346444	0.00421489	0	0.0634005	0.199707	0	0.000890102	0.0152137	0	0	0
TCGA-DD-AAC9	0.0388051	0	0.0384283	0.0806785	0	0.229798	0	0.00720829	0.0727589	0.00759114	0	0.0388758	0.00414236	0.154221	0.0639216	0.21423	0.00172676	0	0.0419162	0	0	0.00569748
TCGA-DD-AACJ	0.0261249	0	0	0	0.0725573	0.0533104	0	0.00919737	0.0565487	0	0.08989	0	0.0702074	0.188212	0.0073203	0.295242	0.0068272	0	0.099131	0	0.00370442	0.0217276
TCGA-DD-AACN	0.0240505	0	0.0207588	0.0385361	0	0.346643	0	0	0.000437676	0	0	0.0384601	0.0290306	0.0540286	0.176842	0.13029	0.0474051	0	0.0935172	0	0	0
TCGA-GJ-A6C0	0.00660324	0	0	0.0103172	0	0.0384116	0.0118927	0.0347061	0.0425068	0.0130761	0.0369686	0	0	0.556944	0.0875181	0.142117	0.00562568	0	0	0.0106712	0	0.00264176
TCGA-DD-AADV	0.0315964	0	0.00528141	0.0839814	0	0.101578	0	0.00473185	0.0548814	0.00719867	0	0.0689545	0	0.140053	0.0485119	0.281069	0.114796	0	0.0573659	0	0	0
TCGA-FV-A3I1	0.0272944	0	0.033386	0.0330358	0	0.0886018	0.00657286	0.0298359	0.0979676	0	0	0.0316045	0	0.272626	0.137683	0.120442	0.0788549	0	0.0420942	0	0	0
TCGA-ED-A7PX	0.0297647	0	0.0111193	0.0705751	0	0.129459	0	0.00314201	0.0394658	0	0	0.0569344	0.0494046	0.256275	0.0418541	0.212044	0	0.0329391	0.0535838	0	0	0.0134384
TCGA-DD-A3A8	0.0169077	0	0	0.00583536	0	0.0942703	0	0	0	0.0176305	0.0393612	0.0660207	0.0527925	0.177559	0.203787	0	0.0153928	0	0.310443	0	0	0
TCGA-G3-A7M6	0.00380131	0.017862	0.054935	0.0641003	0	0.319076	0	0	0.0435601	0.011081	0	0.0396837	0.0063298	0.114196	0.0782334	0.151841	0.0563286	0	0.0302754	0	0	0.00869641
TCGA-KR-A7K8	0.039223	0	0.0419052	0.362394	0	0	0.0904935	0.0282882	0.0554547	0.00222858	0	0.0305135	0.0161262	0.0242887	0.113242	0.131009	0.0134896	0	0.0513441	0	0	0
TCGA-5R-AA1D	0.00686288	0	0.111997	0.0491046	0	0.30962	0	0	0.0318822	0.0281809	0	0.0315553	0.0120269	0.0335846	0.0609434	0.1604	0.033364	0	0.130478	0	0	0
