# Supplementary material for: Identification of the Immune Cell Infiltration Landscape in Hepatocellular Carcinoma to Predict Prognosis and Guide Immunotherapy
Source: Front Genet. 2021 Nov 25;12:777931. doi: 10.3389/fgene.2021.777931 (PMC8657761; doi:10.3389/fgene.2021.777931)
Supplement: Supplementary file 1 [file Presentation1.zip › Table 2.XLSX]

## Sheet: Sheet2
Table-S2: Differentially expressed genes of ICI-clusters in the TCGA cohort
ICI cluster-1 VS ICI cluster-2								ICI cluster-1VS ICI cluster-3								ICI cluster-2 VS ICI cluster-3
GeneID	logFC	AveExpr	t	P.Value	adj.P.Val	B		GeneID	logFC	AveExpr	t	P.Value	adj.P.Val	B		GeneID	logFC	AveExpr	t	P.Value	adj.P.Val	B
FCER1A	1.28932	-0.049122	4.53723	9.72298e-06	0.000482849	3.15522		BTNL9	1.18581	1.216	7.23965	4.61331e-12	8.01315e-09	16.9425		NKG7	2.08053	3.92867	10.0675	1.69218e-19	3.24983e-15	32.9651
CNTN4	1.13232	-2.15485	4.51281	1.05758e-05	0.000515848	3.06333		PDE2A	1.00772	1.08126	7.22705	4.98666e-12	8.01315e-09	16.8682		GZMH	1.88364	2.08472	9.61053	3.55441e-18	3.41312e-14	30.1015
SLC17A4	1.10318	4.37591	4.34842	2.12084e-05	0.000928183	2.4117		CLEC3B	1.13783	3.61397	7.14681	8.16976e-12	9.64658e-09	16.3975		PRF1	1.73547	2.33779	8.96135	2.46462e-16	1.57777e-12	26.1116
CNGA1	1.30114	2.03956	4.10303	5.79679e-05	0.00207699	1.4749		SOCS2	1.19061	1.8643	6.93834	2.89671e-11	2.23429e-08	15.1911		CD8A	2.35893	1.30263	8.50928	4.39991e-15	2.11251e-11	23.3976
SLC13A2	1.57775	-0.276983	4.02678	8.03825e-05	0.00270319	1.19889		DNASE1L3	1.31908	2.62426	6.90014	3.64305e-11	2.50889e-08	14.9727		CST7	1.7144	2.96852	8.41904	7.76175e-15	2.98129e-11	22.8631
ELFN1	1.31593	2.5003	4.02452	7.92172e-05	0.00267816	1.18492		GHR	1.31547	3.48439	6.83013	5.53326e-11	3.59368e-08	14.5746		TBX21	1.59335	-0.528501	8.22633	2.58486e-14	7.81767e-11	21.7301
SLCO1B1	1.17024	6.51022	3.92515	0.000116846	0.003601	0.824788		CYP3A43	1.81226	0.225944	6.77898	7.68208e-11	4.62917e-08	14.2614		GZMB	1.78399	1.29341	8.21063	2.84945e-14	7.81767e-11	21.6383
PRR26	1.14738	-0.161561	3.82629	0.000170941	0.00483414	0.474028		RAMP3	1.04767	3.91486	6.58879	2.28636e-10	9.79729e-08	13.2243		KLRD1	1.66725	-2.59121	8.13084	4.66979e-14	1.12104e-10	21.1731
G6PC	1.16233	7.96484	3.6974	0.000276814	0.00692695	0.0288988		PDK4	1.28209	5.29525	6.39586	6.931e-10	2.15719e-07	12.1698		CD8B	2.51081	0.186746	8.10182	5.69561e-14	1.21538e-10	20.9843
COLEC11	1.01225	3.91601	3.50572	0.000554649	0.0115692	-0.608577		CD300LG	1.76683	-2.742	6.14613	3.03931e-09	6.37033e-07	10.768		GZMA	1.73741	3.16961	7.93262	1.5772e-13	3.02902e-10	20.027
FAM110C	1.24849	2.33294	3.47935	0.000611085	0.0123564	-0.690678		G6PC	1.53564	7.62172	6.08851	3.86645e-09	7.60782e-07	10.5379		CCL5	1.7653	4.63127	7.52905	1.79491e-12	3.13376e-09	17.7376
ASPG	1.73608	1.49584	3.37653	0.000876696	0.0160817	-1.0113		BDH1	1.006	5.00109	5.96928	7.4107e-09	1.2991e-06	9.92104		EOMES	1.87497	-1.12175	7.37105	4.63399e-12	7.41632e-09	16.8439
HRG	1.42711	8.88399	3.35488	0.000939196	0.0169205	-1.08896		SLC22A1	2.17122	5.33561	5.93192	9.06925e-09	1.4275e-06	9.72965		PYHIN1	1.72734	-0.863581	7.06203	2.75261e-11	4.06645e-08	15.169
PDZRN4	1.09175	-3.5665	3.3022	0.00119751	0.0196534	-1.16576		AR	1.4041	3.00533	5.79284	1.90804e-08	2.24346e-06	9.02531		LAG3	1.74445	1.38457	6.9623	4.86951e-11	6.67993e-08	14.6327
LONRF2	1.18962	-2.24795	3.31701	0.00108252	0.0184616	-1.17923		CASQ2	1.05227	-0.550038	5.54175	7.13431e-08	5.7561e-06	7.7797		NCR1	1.50473	-2.77671	6.9136	8.03966e-11	1.02934e-07	14.1343
C7	1.47708	3.22938	3.21369	0.00151386	0.0231598	-1.51824		AFM	1.48111	6.32331	5.49695	8.89253e-08	6.75097e-06	7.5703		CTSW	1.60194	1.7703	6.76732	1.46567e-10	1.69728e-07	13.5971
GLYATL1	1.02175	4.5416	3.20367	0.00156397	0.0237182	-1.55147		GLYATL1	1.29109	4.26753	5.417	1.33411e-07	8.78005e-06	7.18748		FCRL3	2.14896	-2.70032	6.77469	1.5024e-10	1.69728e-07	13.5696
HABP2	1.07026	7.05798	3.19986	0.00158382	0.0238548	-1.56287		ADH1B	1.52745	7.76796	5.38518	1.56587e-07	9.87237e-06	7.03639		ZNF831	1.76081	-3.138	6.65066	2.95747e-10	3.15545e-07	12.9347
ELFN2	1.39191	-0.643901	3.15413	0.00185663	0.0268804	-1.67888		C6	1.31564	6.05822	5.36713	1.71429e-07	1.0698e-05	6.95099		FASLG	1.62732	-0.978393	6.60437	3.70238e-10	3.74233e-07	12.7256
SUSD4	1.54053	0.771312	3.13111	0.00198954	0.0282838	-1.76473		ANXA10	1.34741	3.06719	5.25852	2.94187e-07	1.48503e-05	6.44205		SLAMF6	1.62662	0.280982	6.58914	3.94818e-10	3.79124e-07	12.6663
GLS2	1.46532	0.0477024	3.11089	0.00212566	0.0296772	-1.8147		ZBTB16	1.11037	0.860342	5.19575	4.00443e-07	1.84916e-05	6.15171		CD27	1.84853	1.21141	6.55387	4.79476e-10	4.38493e-07	12.4839
LRRC31	1.0121	0.725135	3.03377	0.0027229	0.0354028	-2.03305		SLC2A2	1.05908	7.48358	5.1153	5.92089e-07	2.49285e-05	5.78378		CD247	1.2297	0.783895	6.49348	6.67718e-10	5.82888e-07	12.1731
IGF2	1.74051	5.46118	3.03779	0.0026796	0.0349899	-2.03656		APBA1	1.00918	1.04352	5.08051	7.0016e-07	2.83044e-05	5.62615		RARRES3	1.09087	6.25022	6.35666	1.40436e-09	1.11768e-06	11.4754
ADAMTSL2	1.01252	2.46573	3.00221	0.00299896	0.0378453	-2.13753		GYS2	1.71275	3.42874	5.07686	7.12558e-07	2.86853e-05	5.60965		ZAP70	1.37348	0.661135	6.3501	1.45493e-09	1.11768e-06	11.4422
PRR15L	1.26914	1.23484	2.99215	0.00310184	0.0388377	-2.16082		SLC17A2	1.2844	4.28167	5.00655	9.99176e-07	3.67693e-05	5.2927		SH2D1A	1.75545	-0.355272	6.29775	1.92841e-09	1.42443e-06	11.178
HUNK	1.15222	-1.67433	2.93982	0.0036517	0.0436956	-2.30961		SPP2	1.72283	5.69215	4.97208	1.17654e-06	4.16278e-05	5.13944		GZMK	1.7721	0.816128	6.1812	3.61998e-09	2.57488e-06	10.5873
DCDC2	1.3238	1.78256	2.88607	0.00430435	0.0490174	-2.45831		SLC10A1	1.82164	5.46719	4.93759	1.38157e-06	4.62514e-05	4.98783		FCRL6	1.37035	-1.03518	6.16066	4.10004e-09	2.81219e-06	10.4701
NKG7	-2.22675	3.77136	-11.942	1.59104e-25	3.04987e-21	46.7431		CFHR4	1.42868	3.60057	4.89704	1.67401e-06	5.33793e-05	4.8086		RTP5	1.94412	-3.62308	6.27805	4.50427e-09	2.98291e-06	10.305
GZMB	-2.05498	1.06008	-11.1683	4.069e-23	3.89993e-19	41.4238		TTC36	1.71385	2.50714	4.88957	1.73672e-06	5.4769e-05	4.77483		IFNG	1.90051	-1.58605	6.14067	5.52164e-09	3.53477e-06	10.18
GZMH	-1.92004	2.00718	-10.886	3.01105e-22	1.92396e-18	39.5024		ELFN1	1.24957	2.341	4.84114	2.16731e-06	6.47786e-05	4.5656		IKZF3	1.52717	-0.0416428	6.08371	6.0089e-09	3.68085e-06	10.1127
LAG3	-2.03445	1.13951	-9.80197	5.66389e-19	2.59082e-15	32.2605		ALDOB	1.34056	10.6982	4.81053	2.49658e-06	7.09235e-05	4.43308		CFP	1.17922	0.363876	6.07981	6.13315e-09	3.68085e-06	10.0935
PRF1	-1.66219	2.33856	-9.77611	6.75783e-19	2.59082e-15	32.0909		CYP4A11	1.25115	6.56074	4.80829	2.52253e-06	7.14272e-05	4.42339		FAM179A	1.36425	-4.35054	6.05203	7.25319e-09	4.22114e-06	9.93586
CD8B	-2.544	0.097037	-9.7127	1.10695e-18	3.53653e-15	31.6145		CYP2C9	1.3509	7.02411	4.78098	2.86007e-06	7.79116e-05	4.30578		CD5L	2.57667	1.25534	5.96963	1.12934e-08	6.37909e-06	9.52001
IFNG	-2.53537	-2.01656	-9.54921	9.68453e-18	2.65204e-14	29.4778		COL25A1	1.05847	-4.50323	4.73951	3.67165e-06	9.20681e-05	4.09982		CXCR6	1.55797	0.236391	5.8221	2.32923e-08	1.24258e-05	8.84443
CD8A	-2.36683	1.23101	-9.1746	3.90887e-17	9.36614e-14	28.1925		CTNNA3	1.14454	-3.32624	4.72806	3.72537e-06	9.32179e-05	4.06999		LCK	1.3517	1.40442	5.78887	2.75902e-08	1.43208e-05	8.68607
CST7	-1.78537	2.87237	-9.15303	4.5123e-17	9.61071e-14	28.0546		FCN2	1.49273	-0.0820886	4.6554	5.18579e-06	0.000117919	3.76294		CXCL9	1.84233	3.81557	5.71509	4.00896e-08	2.02611e-05	8.33675
ZBED2	-2.63272	-2.46129	-9.26084	8.71851e-17	1.67125e-13	27.328		PDZRN4	1.24086	-3.81168	4.66856	5.6158e-06	0.000124185	3.73962		KLRK1	1.52866	-3.2692	5.73859	4.28837e-08	2.11175e-05	8.26669
CCL5	-1.86633	4.51336	-8.5307	2.66695e-15	4.64753e-12	24.1366		AQP9	1.4388	6.84239	4.63735	5.48587e-06	0.000122435	3.69655		SIT1	1.50862	0.749193	5.69118	4.54872e-08	2.18395e-05	8.21875
GZMA	-1.72937	3.12624	-8.42838	5.15041e-15	8.22735e-12	23.5047		TAT	1.65142	6.63148	4.63611	5.5163e-06	0.000122836	3.69138		GBP5	1.7001	0.893558	5.67082	5.00886e-08	2.34622e-05	8.12867
TBX21	-1.47989	-0.496564	-8.31988	1.03067e-14	1.51976e-11	22.8387		GPM6A	1.1281	-2.63479	4.63232	5.72942e-06	0.000125689	3.66813		FGFBP2	1.20099	-0.779952	5.63181	6.19439e-08	2.81573e-05	7.93041
PSMB9	-1.32938	4.82282	-8.24245	1.68646e-14	2.30912e-11	22.3661		CRHBP	1.23838	-0.36978	4.62616	5.77645e-06	0.000126289	3.64934		DTHD1	1.54247	-4.42512	5.67281	6.31623e-08	2.81573e-05	7.90565
TIGIT	-2.19259	-0.959133	-8.22814	1.84673e-14	2.36e-11	22.2789		GFRA1	1.56101	1.42112	4.61438	6.07939e-06	0.000131718	3.60058		S1PR4	1.17681	0.736497	5.62023	6.45104e-08	2.81573e-05	7.8923
CD27	-2.03943	1.03041	-7.99655	7.9348e-14	9.50638e-11	20.8799		SLC27A5	1.06336	5.94094	4.60246	6.41135e-06	0.000137519	3.55093		GBP1	1.03998	4.35786	5.60943	6.80807e-08	2.85615e-05	7.842
GBP5	-2.06095	0.601837	-7.90786	1.37898e-13	1.48797e-10	20.3497		SLC38A4	1.01853	6.61099	4.58342	6.97792e-06	0.000146415	3.47187		GPR18	1.36461	-1.74814	5.61186	6.84107e-08	2.85615e-05	7.8371
KIR2DL4	-1.80215	-2.64296	-7.98407	1.39723e-13	1.48797e-10	20.3279		GNMT	1.30926	5.82714	4.54029	8.44473e-06	0.000170156	3.29381		CRTAM	1.50457	-1.44881	5.60232	7.17341e-08	2.93118e-05	7.79342
TNFRSF9	-2.34149	-1.96437	-7.88477	1.64201e-13	1.65662e-10	20.1802		AASS	1.09623	2.08224	4.53194	8.77378e-06	0.000174778	3.25921		CCL4	1.21963	2.14592	5.56659	8.42275e-08	3.36998e-05	7.64327
PDCD1	-2.2938	-0.0491972	-7.87374	1.81445e-13	1.73905e-10	20.086		CYP4A22	1.17044	4.63486	4.51352	9.51345e-06	0.00018437	3.18373		CD72	1.17672	1.06903	5.49143	1.22027e-07	4.59516e-05	7.29728
CCL4	-1.59488	1.85796	-7.83941	2.10802e-13	1.92422e-10	19.9426		GPR182	1.12138	-2.26763	4.49032	1.06981e-05	0.000203645	3.08513		TIGIT	1.62258	-0.528187	5.47145	1.34585e-07	4.97057e-05	7.2059
AIM2	-2.13293	-1.57539	-7.79257	3.23491e-13	2.81864e-10	19.5276		PACRG	1.03988	-0.25239	4.46024	1.20212e-05	0.000222461	2.96656		CD3E	1.39084	2.33639	5.44041	1.56637e-07	5.67588e-05	7.06437
CRTAM	-1.83091	-1.70859	-7.77064	3.42158e-13	2.85167e-10	19.4778		RANBP3L	1.16748	-1.50569	4.45916	1.21273e-05	0.000224123	2.96122		CXCL10	1.60615	4.94001	5.42962	1.65097e-07	5.80212e-05	7.01532
HCST	-1.36696	3.42719	-7.73182	4.09115e-13	3.26764e-10	19.3067		PCK1	1.52235	6.38456	4.44866	1.26069e-05	0.000229338	2.92029		TSHR	1.25171	-4.44529	5.42914	1.83537e-07	6.29434e-05	6.91513
SLAMF7	-1.8605	0.802473	-7.65767	6.44309e-13	4.92144e-10	18.8712		IGSF23	1.09975	3.68018	4.43273	1.35077e-05	0.000240805	2.85601		TTC16	1.17642	-4.1902	5.37185	2.31015e-07	7.64939e-05	6.70422
RTP5	-2.06901	-3.78083	-7.88113	6.67523e-13	4.92144e-10	18.7811		LPA	1.05783	2.20127	4.43002	1.37033e-05	0.000243092	2.84461		SIRPG	1.58039	0.0826226	5.34767	2.47962e-07	8.07138e-05	6.63659
C1QB	-1.48936	6.8368	-7.58833	9.83134e-13	6.97988e-10	18.4661		ADH4	1.73753	7.11419	4.42254	1.41164e-05	0.000247308	2.81497		CD3G	1.44183	-0.607349	5.34221	2.53362e-07	8.1097e-05	6.61607
FASLG	-1.76216	-1.11577	-7.57246	1.11255e-12	7.61657e-10	18.3476		CYP2C8	1.38996	6.55606	4.40707	1.509e-05	0.00025888	2.75288		UBASH3A	1.43267	-1.01601	5.32122	2.78972e-07	8.78306e-05	6.52637
EOMES	-1.74156	-1.08762	-7.49069	1.77609e-12	1.17399e-09	17.8993		PPARGC1A	1.10347	2.66333	4.40669	1.51144e-05	0.000259068	2.75138		GBP4	1.06533	3.13746	5.31722	2.8438e-07	8.80891e-05	6.50849
C1QA	-1.41794	7.23684	-7.46658	2.05411e-12	1.3125e-09	17.7599		CDO1	1.04708	6.91323	4.39322	1.60164e-05	0.000270374	2.69744		SLA2	1.17535	0.0600771	5.30217	3.05676e-07	9.31828e-05	6.44122
RARRES3	-1.25081	6.11145	-7.40944	2.89623e-12	1.7909e-09	17.4307		SLCO1B1	1.04039	6.40175	4.34917	1.93381e-05	0.000309715	2.52213		ZBP1	1.48123	-1.77678	5.29669	3.13813e-07	9.41684e-05	6.41675
KLRD1	-1.41866	-2.47	-7.38696	3.31405e-12	1.92506e-09	17.3016		TMEM100	1.1334	-0.19504	4.34638	1.9741e-05	0.000313563	2.51052		FAM26F	1.36853	2.55768	5.28992	3.24148e-07	9.52553e-05	6.38657
CXCL9	-2.06724	3.61175	-7.37702	3.51725e-12	1.95518e-09	17.2445		ESR1	1.12843	-1.13485	4.34025	2.00866e-05	0.000317484	2.48683		AIM2	1.71515	-1.25332	5.27032	3.65956e-07	0.000104898	6.2747
FCRL3	-2.10929	-2.74801	-7.38083	3.5699e-12	1.95518e-09	17.2306		C7	1.5651	2.96969	4.32016	2.18762e-05	0.000339098	2.4075		CXCR3	1.34481	0.823722	5.25534	3.82353e-07	0.000107986	6.23279
DOK2	-1.25786	2.36245	-7.34181	4.34107e-12	2.3115e-09	17.0429		SLCO2A1	1.07895	1.6597	4.30038	2.3786e-05	0.000363576	2.32974		PATL2	1.02456	-0.964355	5.24382	4.05677e-07	0.000112913	6.17793
FCGR3A	-1.47832	3.97079	-7.31714	5.02899e-12	2.60542e-09	16.902		SERPINC1	1.16308	11.0227	4.29972	2.38526e-05	0.000363927	2.32714		BTLA	1.48651	-2.74297	5.23725	4.34209e-07	0.000119128	6.1166
HLA-DMA	-1.44911	5.32317	-7.28647	6.03596e-12	3.04482e-09	16.7272		PFKFB1	1.05422	3.39072	4.29567	2.42645e-05	0.000368419	2.31124		HLA-DRB1	1.16725	8.37382	5.16541	5.85364e-07	0.000156138	5.83646
SIRPG	-1.92687	-0.19284	-7.22517	8.99104e-12	4.41921e-09	16.346		IYD	1.08891	1.27562	4.28963	2.4948e-05	0.00037786	2.28732		CD2	1.31831	2.8111	5.12366	7.12105e-07	0.000182346	5.65419
FAM26F	-1.6912	2.30108	-7.21353	9.29946e-12	4.45653e-09	16.3133		HSD17B13	1.87838	4.01859	4.28718	2.51777e-05	0.000379861	2.27786		THEMIS	1.39791	-2.11837	5.1199	7.27681e-07	0.000183883	5.63439
NCF1	-1.50446	-0.784376	-7.17513	1.16647e-11	5.26165e-09	16.0963		ADH1A	1.09998	7.85677	4.28183	2.57214e-05	0.000385681	2.25708		TRAF3IP3	1.07286	-0.511473	5.07625	8.88365e-07	0.000221572	5.44861
CASP5	-1.49009	-3.023	-7.23695	1.16832e-11	5.26165e-09	16.093		ACOT12	1.0914	4.24188	4.26031	2.81873e-05	0.000414913	2.17304		TSPAN32	1.0465	-1.26289	5.07124	9.09322e-07	0.000223891	5.42694
TAP1	-1.10798	4.93617	-7.17313	1.1803e-11	5.26165e-09	16.085		CYP8B1	1.67086	5.16691	4.25442	2.88593e-05	0.000421997	2.15023		JAKMIP1	1.36003	-1.94251	5.05814	9.66351e-07	0.000231985	5.37042
FCGR1A	-1.77769	-0.675477	-7.16432	1.24309e-11	5.41564e-09	16.0354		ATOH8	1.00321	1.32354	4.24565	2.9938e-05	0.000434383	2.11617		ITK	1.3444	-1.33468	5.04516	1.02624e-06	0.000243321	5.31456
HLA-DRB1	-1.48101	8.1289	-7.129	1.52991e-11	6.37539e-09	15.8367		GLYAT	1.70516	3.70275	4.22185	3.31002e-05	0.000467941	2.02398		PRKCQ	1.31994	-1.04607	5.00733	1.22214e-06	0.000279419	5.1523
C1QC	-1.35423	6.8063	-7.12096	1.6038e-11	6.54114e-09	15.7915		ACSM2A	1.06117	4.91469	4.21404	3.41562e-05	0.000478658	1.9939		CD6	1.24393	0.417046	4.96883	1.45858e-06	0.000318319	4.9881
CD74	-1.36638	9.47693	-7.06651	2.20575e-11	8.629e-09	15.4865		COLEC10	1.14439	-0.225664	4.18674	3.8458e-05	0.000523957	1.88903		CXCL11	1.45933	1.15563	4.96488	1.50164e-06	0.000324033	4.96229
PYHIN1	-1.59054	-0.819629	-7.0544	2.36722e-11	9.07547e-09	15.4188		OMD	1.23087	-2.06011	4.1669	4.43739e-05	0.0005829	1.80953		CLEC9A	1.26749	-2.84191	4.93547	1.77711e-06	0.000364078	4.81005
CCL8	-1.54685	0.298373	-7.0397	2.579e-11	9.69349e-09	15.3368		LECT2	1.45975	4.94997	4.13733	4.69276e-05	0.000607726	1.70078		IGJ	2.08814	2.65417	4.91997	1.82296e-06	0.000366921	4.78118
CD7	-1.50672	1.83908	-7.02116	2.87299e-11	1.05908e-08	15.2335		RTP3	1.27996	4.32388	4.09715	5.52883e-05	0.000680794	1.54881		HLA-DRB5	1.26523	6.5303	4.91863	1.83413e-06	0.000366921	4.77552
HK3	-1.38039	0.451701	-7.0012	3.22647e-11	1.16695e-08	15.1225		REN	1.13787	0.0777544	4.02943	7.2749e-05	0.000839509	1.29668		CD244	1.14868	-0.697847	4.90957	1.91121e-06	0.0003784	4.73733
CXCR3	-1.64157	0.585311	-6.95605	4.1915e-11	1.47102e-08	14.8721		FMO3	1.01869	6.98499	4.02043	7.52815e-05	0.000862539	1.26253		GPR171	1.41581	-0.756369	4.90323	1.98081e-06	0.000384813	4.705
JAKMIP1	-1.66735	-2.1755	-6.9632	4.23625e-11	1.47102e-08	14.8632		CYP3A4	1.97227	5.47334	3.97198	9.14031e-05	0.001002	1.08473		C1QA	1.04035	7.52134	4.90137	1.98367e-06	0.000384813	4.70282
CCL3	-1.32558	1.88627	-6.95174	4.29742e-11	1.47102e-08	14.8483		FTCD	1.00688	7.03183	3.9297	0.000107923	0.00114157	0.930268		KIR2DL4	1.38816	-2.35751	4.89753	2.16019e-06	0.000414864	4.63167
FCER1G	-1.19212	4.98896	-6.94226	4.53947e-11	1.52662e-08	14.7958		HRG	1.40458	8.68806	3.92397	0.000110384	0.00115997	0.909495		HLA-DMA	1.04149	5.62801	4.877	2.21517e-06	0.000421212	4.60046
CTSW	-1.50729	1.78928	-6.90224	5.71814e-11	1.88984e-08	14.575		ANGPTL1	1.01246	0.61893	3.90737	0.000117809	0.00121807	0.849535		C11orf21	1.11761	-1.68948	4.82668	2.77851e-06	0.000512704	4.39045
CD247	-1.19293	0.774198	-6.84683	7.86149e-11	2.55418e-08	14.2706		ABCA8	1.01297	1.25862	3.86132	0.000140974	0.00140413	0.68431		PDCD1	1.693	0.396466	4.81913	2.89323e-06	0.000524194	4.35389
HLA-DMB	-1.34385	2.86238	-6.80554	9.95556e-11	3.1285e-08	14.0448		GCGR	1.57529	2.3776	3.85481	0.000144808	0.00142612	0.662316		HEATR9	1.12401	-4.00975	4.82707	3.2929e-06	0.000591029	4.25191
SIT1	-1.64694	0.613084	-6.77785	1.17681e-10	3.63844e-08	13.8852		HSD17B6	1.00334	7.90152	3.84156	0.000152179	0.00147758	0.613975		CD300LG	1.6757	-3.11335	4.77188	3.77592e-06	0.000659242	4.11652
ARRDC5	-1.2723	-2.91396	-6.79932	1.26553e-10	3.85063e-08	13.8174		PGLYRP2	1.08738	5.5575	3.74255	0.000222235	0.00198304	0.266286		ETV7	1.24586	1.49032	4.74117	4.06807e-06	0.00070385	4.0374
CD244	-1.31276	-0.839043	-6.75648	1.3288e-10	3.94654e-08	13.7691		FNDC5	1.33716	2.11113	3.72729	0.000235424	0.00207386	0.213433		TESPA1	1.21165	-1.51287	4.71457	4.57565e-06	0.000770836	3.9286
FAM179A	-1.46439	-4.45496	-6.74534	1.45571e-10	4.20308e-08	13.6828		GLYATL3	1.00567	-2.5885	3.71193	0.000297426	0.00247437	0.190053		IPCEF1	1.06153	-2.02212	4.7104	4.66049e-06	0.000772211	3.9116
CD72	-1.29359	0.956955	-6.73719	1.46907e-10	4.20308e-08	13.6728		CYP2B6	1.0182	4.70457	3.71148	0.000249867	0.00217525	0.158877		RAMP3	1.00967	3.71361	4.69299	5.03181e-06	0.000812066	3.84069
IL12RB1	-1.30828	-0.0339131	-6.70701	1.74311e-10	4.91377e-08	13.5094		SEC14L3	1.08025	-2.09126	3.65033	0.000319095	0.00260066	-0.0350473		PDCD1LG2	1.13976	-0.109772	4.67724	5.39215e-06	0.000862969	3.77673
FCN1	-1.35019	0.0204212	-6.6616	2.25264e-10	6.2581e-08	13.2643		GRIN2B	1.03533	-5.23346	3.62974	0.000349607	0.00279497	-0.0940128		SLAMF7	1.35018	1.18542	4.66194	5.76592e-06	0.000907417	3.71477
PTPN7	-1.42152	0.312634	-6.641	2.52976e-10	6.92755e-08	13.1535		SLC22A10	1.01107	2.61301	3.59543	0.00038445	0.003005	-0.235187		C1QB	1.05137	7.16244	4.61977	6.93003e-06	0.00106473	3.54481
HLA-DQB1	-1.52017	4.23234	-6.62516	2.76535e-10	7.46605e-08	13.0684		HORMAD2	1.01909	-1.16418	3.56814	0.000437445	0.00333409	-0.297841		SLFN12L	1.12434	-2.52725	4.60706	7.44976e-06	0.00111775	3.48132
CORO1A	-1.33316	3.12609	-6.60785	3.04731e-10	8.11304e-08	12.9756		PLCXD3	1.07185	-2.56718	3.56969	0.000426959	0.0032645	-0.309038		CD3D	1.26035	3.05768	4.58774	7.96273e-06	0.00118546	3.4165
ZAP70	-1.32594	0.654683	-6.58333	3.49598e-10	9.18006e-08	12.8444		UROC1	1.43109	2.72489	3.56649	0.000427588	0.00326801	-0.330789		SIGLEC11	1.02165	-1.35974	4.56036	8.96145e-06	0.00130382	3.30741
PSTPIP1	-1.41814	0.184931	-6.54867	4.24287e-10	1.09908e-07	12.6595		ADH1C	1.24847	7.48919	3.53923	0.00047179	0.00352617	-0.421918		ITM2A	1.14296	2.41469	4.54787	9.4559e-06	0.00135523	3.25784
UCP2	-1.10699	3.93504	-6.53398	4.60465e-10	1.17689e-07	12.5814		CYP2A6	1.66634	6.36155	3.53406	0.000480709	0.00358034	-0.438983		MZB1	1.8753	0.557748	4.53282	1.01404e-05	0.00142151	3.19521
TYROBP	-1.08294	5.95206	-6.52792	4.76262e-10	1.20124e-07	12.5491		UGT2B10	1.02676	6.6725	3.48925	0.000564795	0.00405621	-0.585751		KLRC4-KLRK1	1.15799	-4.22818	4.57872	1.14346e-05	0.00154649	3.12063
KCNJ10	-1.97254	-2.50941	-6.52981	4.95556e-10	1.23368e-07	12.5135		C15orf43	1.04948	-1.99522	3.44156	0.000705417	0.00477115	-0.679748		IRF4	1.49633	-1.93073	4.49625	1.18544e-05	0.00159206	3.05123
ARHGAP9	-1.2709	0.868857	-6.50319	5.4644e-10	1.33639e-07	12.4179		CHRM2	1.14977	-5.2509	3.4061	0.000888524	0.00565646	-0.764865		DUSP2	1.11848	1.73288	4.4722	1.3064e-05	0.00171845	2.95972
CD3D	-1.66581	2.74815	-6.50178	5.50757e-10	1.33639e-07	12.4104		OTC	1.10146	6.13439	3.39407	0.000791137	0.00519602	-0.891857		TTC24	1.32649	-3.60775	4.49041	1.37548e-05	0.00178782	2.94122
ITGB2	-1.14753	3.34134	-6.43296	8.05963e-10	1.90735e-07	12.0469		FAM180A	1.02155	-0.989083	3.33599	0.000983004	0.0061146	-1.04883		EPSTI1	1.06237	1.81965	4.44055	1.4937e-05	0.00188727	2.83625
HLA-DRA	-1.3611	8.63994	-6.42608	8.37122e-10	1.95581e-07	12.0107		FAM163B	1.07447	-0.985298	3.32233	0.00105365	0.00646029	-1.05883		ZBED2	1.57911	-1.77841	4.44413	1.5919e-05	0.00198522	2.8005
FCRL6	-1.20018	-0.966136	-6.42398	8.46846e-10	1.95581e-07	11.9997		OGN	1.17217	-1.07443	3.30458	0.00108821	0.00661854	-1.15306		XCL2	1.11061	0.733738	4.42864	1.5862e-05	0.00198522	2.78418
LCK	-1.43005	1.31348	-6.41904	8.70214e-10	1.98585e-07	11.9737		SLC22A7	1.06947	6.31399	3.31034	0.00105767	0.00647552	-1.15473		C16orf54	1.05122	-0.123955	4.41489	1.66428e-05	0.00202049	2.73665
BATF	-1.6951	2.28892	-6.38192	1.06716e-09	2.40663e-07	11.779		HGFAC	1.48645	3.57204	3.30619	0.00107286	0.00654739	-1.16762		KCNMA1	1.02898	-0.604857	4.38047	1.92268e-05	0.00221108	2.60378
ZBP1	-1.55305	-1.85977	-6.37569	1.12974e-09	2.51813e-07	11.726		UGT1A4	1.33274	3.56518	3.28152	0.00116937	0.00696598	-1.23992		IGLL5	2.1925	0.926054	4.367	2.06788e-05	0.00229558	2.54216
TNIP3	-1.70602	-3.89959	-6.42375	1.21418e-09	2.67525e-07	11.6682		TAS2R60	1.01765	-2.97791	3.26665	0.00168638	0.00917823	-1.24638		HLA-DQB1	1.08838	4.55483	4.34415	2.23687e-05	0.00242707	2.46452
PTCRA	-1.30571	-2.19741	-6.37228	1.32508e-09	2.88641e-07	11.5811		AKR1D1	1.13003	3.92533	3.26864	0.00121961	0.00719197	-1.2834		KLRC4	1.09861	-3.03038	4.44331	2.39692e-05	0.00247928	2.44668
HLA-DPB1	-1.23605	6.37214	-6.33691	1.36532e-09	2.94066e-07	11.544		MFSD2A	1.16075	2.20945	3.26381	0.00124033	0.00728691	-1.29706		IL2RB	1.02732	1.50524	4.33489	2.32457e-05	0.00247928	2.42915
RAC2	-1.29162	3.39703	-6.31775	1.51575e-09	3.22838e-07	11.4443		FETUB	1.01488	5.32951	3.26049	0.00125437	0.00734527	-1.30721		LY9	1.04351	-1.98918	4.32995	2.37263e-05	0.00247928	2.41033
VAV1	-1.19357	0.903409	-6.2919	1.74486e-09	3.67552e-07	11.31		ACE2	1.20225	-0.553439	3.25541	0.00127955	0.00744235	-1.31679		HLA-DRA	1.01042	8.90541	4.32666	2.40524e-05	0.00247928	2.39778
SIRPB1	-1.40379	-2.48596	-6.29175	1.77173e-09	3.69155e-07	11.2965		GLS2	1.14349	-0.0203987	3.23814	0.00135518	0.00776582	-1.37134		TRAT1	1.29473	-1.77508	4.32446	2.44923e-05	0.00250199	2.38376
IL21R	-1.73771	-2.0538	-6.28313	1.82995e-09	3.77186e-07	11.2646		CLEC4M	1.24486	-3.95326	3.1823	0.0017339	0.00938387	-1.43481		IDO1	1.33131	0.590866	4.3095	2.58215e-05	0.00259635	2.33253
NCR1	-1.22781	-2.62924	-6.30833	1.91827e-09	3.91183e-07	11.2301		UPP2	1.13634	-0.0450211	3.21195	0.00147745	0.00827945	-1.45505		KLK4	2.73847	-2.52238	4.3372	3.11308e-05	0.00297446	2.21144
BATF2	-1.03445	1.88496	-6.27229	1.94091e-09	3.91635e-07	11.2085		GDF2	1.70131	-1.8945	3.1598	0.00200947	0.0105324	-1.46115		GTSF1L	1.12182	-2.73329	4.37513	3.22792e-05	0.00303883	2.17932
SASH3	-1.21459	2.22344	-6.25465	2.13572e-09	4.26454e-07	11.1173		SRD5A2	1.01308	1.39879	3.19627	0.00155636	0.008619	-1.50312		PTPN7	1.03074	0.605788	4.26805	3.06243e-05	0.00295548	2.17579
KIR2DL3	-1.26081	-4.20863	-6.384	2.1921e-09	4.33199e-07	11.1106		CLEC1B	1.12465	-3.70853	3.14379	0.0019339	0.0102189	-1.56982		CD79A	1.62978	0.433028	4.25321	3.26111e-05	0.0030551	2.11875
SH2D1A	-1.532	-0.251191	-6.23299	2.41793e-09	4.72952e-07	10.9994		HAO2	1.151	3.64065	3.01106	0.00284803	0.0137434	-2.04462		ABCD2	1.1207	-3.32497	4.25356	3.29914e-05	0.00307573	2.11416
CXCL13	-2.7416	0.5334	-6.25287	2.53462e-09	4.85861e-07	10.9642		CFHR5	1.08883	5.38715	2.96424	0.00330311	0.0154185	-2.17672		CD69	1.07066	0.224462	4.20823	3.91669e-05	0.00348241	1.95064
LILRB4	-1.25563	0.498452	-6.22445	2.51457e-09	4.85861e-07	10.9616		SDS	1.22541	6.07678	2.91141	0.003896	0.0174266	-2.32347		ICOS	1.34295	-1.29651	4.1964	4.14272e-05	0.00360651	1.90304
CD274	-1.09265	-0.244502	-6.18099	3.17779e-09	5.97206e-07	10.7384		OR4K1	2.34332	-2.95685	3.79703	0.00173658	0.0093931	-2.45542		CD38	1.26257	-0.147302	4.19233	4.16894e-05	0.00360651	1.89269
ASCL2	-1.61371	-1.35825	-6.17773	3.34708e-09	6.22914e-07	10.6914		SLC25A47	1.12595	4.7705	2.80021	0.00547287	0.0227443	-2.62424		XCR1	1.31925	-3.15543	4.17832	4.47466e-05	0.0037776	1.83385
SLAMF6	-1.419	0.375643	-6.16788	3.40963e-09	6.28453e-07	10.6713		PRR32	1.36186	-3.29375	2.72235	0.00963317	0.0353149	-2.63657		FCN1	1.00717	0.280619	4.17136	4.53732e-05	0.00380521	1.81505
ACAP1	-1.03519	0.802367	-6.15727	3.60926e-09	6.58913e-07	10.6171		GSTA2	1.08346	5.73248	2.7393	0.00656686	0.026163	-2.78169		HLA-DPA1	1.04433	5.09956	4.16443	4.66586e-05	0.00388741	1.78944
AIF1	-1.04537	4.55913	-6.1457	3.84022e-09	6.94465e-07	10.558		RNASE11	2.30471	-5.80392	3.36272	0.00504911	0.0213092	-2.94286		ASB2	1.02654	-1.16102	4.15644	4.81823e-05	0.00397142	1.75999
CXCL11	-1.7475	0.911825	-6.10797	4.69805e-09	8.3386e-07	10.3659		OR2G6	1.03121	-3.78758	2.77892	0.0139817	0.0467178	-3.16324		SPIC	1.02584	-1.88871	4.11974	5.92768e-05	0.00464658	1.59667
GNLY	-1.10766	0.878734	-6.09945	4.91625e-09	8.64583e-07	10.3227		GAGE12H	2.66988	-1.3952	3.22706	0.010235	0.0369176	-3.5276		CLEC12A	1.00398	-1.25448	4.09782	6.10241e-05	0.00476409	1.54549
GBP1	-1.06808	4.30964	-6.09066	5.15194e-09	8.97795e-07	10.2781		OR6C2	2.24089	-3.44165	2.75906	0.0152943	0.0499356	-3.54809		DNASE1L3	1.02457	2.28404	4.06094	7.05026e-05	0.00526849	1.41147
IKZF3	-1.35763	0.0300674	-6.08618	5.27615e-09	9.11158e-07	10.2554		TSPY4	4.34124	-3.18646	4.66435	0.00331678	0.0154653	-3.83418		CXCL13	1.85994	1.17371	3.99671	9.39543e-05	0.00628708	1.16996
APOBEC3G	-1.18075	0.832441	-6.08309	5.36362e-09	9.17993e-07	10.2397		ATXN3L	3.4118	-4.43717	4.47487	0.00406046	0.0179665	-3.85405		GPR174	1.20621	-1.6191	4.00108	9.6917e-05	0.00644045	1.16162
CTLA4	-1.77415	-0.60608	-6.08963	5.4996e-09	9.32937e-07	10.2209		OR5M10	7.2128	-1.67918	7.24451	0.00176391	0.00950892	-4.04121		PLA2G2D	1.72287	-0.532121	3.95609	0.000108461	0.00696653	1.03008
FOLR2	-1.11762	4.17698	-6.06496	5.90588e-09	9.84433e-07	10.148		MMP9	-2.39786	2.65151	-9.39073	2.50084e-18	4.82237e-14	30.736		CD5	1.03398	0.569518	3.94127	0.000112534	0.00715632	0.984362
IL2RB	-1.28808	1.30009	-6.05217	6.3206e-09	1.04386e-06	10.0833		SLC16A3	-1.60424	1.79696	-8.37624	2.93656e-15	2.83129e-11	23.9725		KCNA3	1.1381	-2.88312	3.88813	0.000142995	0.00850224	0.788735
NCF4	-1.04848	2.44994	-6.05066	6.37131e-09	1.04386e-06	10.0757		IL4I1	-1.61868	0.786584	-7.89724	7.06165e-14	3.97834e-10	20.9326		TNIP3	1.13745	-3.50764	3.88078	0.000149332	0.00871878	0.763473
CD70	-1.62406	-1.84107	-6.06666	6.57054e-09	1.06738e-06	10.0558		ALDOA	-1.02593	7.03965	-7.87333	8.25254e-14	3.97834e-10	20.7837		CD70	1.06235	-1.45232	3.85107	0.000161684	0.00895902	0.66477
ICOS	-1.67141	-1.54595	-6.04008	7.14215e-09	1.15049e-06	9.97217		TREM2	-1.53896	2.76093	-7.42569	1.45925e-12	4.4876e-09	18.0398		HLA-DOA	1.01222	2.24223	3.84154	0.000164813	0.00909549	0.636744
CIITA	-1.09983	0.450505	-6.02379	7.345e-09	1.15534e-06	9.94032		DHDH	-1.63072	-0.809917	-7.40837	1.65409e-12	4.4876e-09	17.9193		ANKRD22	1.46271	0.0671615	3.81316	0.000183993	0.00970764	0.539698
SLC38A5	-1.45053	-0.966357	-6.02358	7.35307e-09	1.15534e-06	9.93928		PFKFB4	-1.20235	0.127007	-7.37004	2.05099e-12	4.4876e-09	17.7158		ADRB2	1.03648	1.35562	3.80722	0.000187625	0.00984517	0.518842
LILRB1	-1.18974	-0.00816644	-5.99257	8.6597e-09	1.34958e-06	9.78356		MMP12	-2.48657	-0.968385	-7.24317	5.98607e-12	8.87918e-09	16.6712		PNOC	1.29512	-2.81045	3.7819	0.000228632	0.0112587	0.407484
EBI3	-1.15364	1.71526	-5.96267	1.01343e-08	1.55412e-06	9.6339		RAB42	-1.3262	-0.0912885	-7.17392	6.91738e-12	9.5277e-09	16.5561		UPP2	1.59314	-0.0913036	3.75628	0.000227349	0.0112395	0.346715
PLA2G2D	-2.20957	-0.902247	-5.96648	1.08542e-08	1.6513e-06	9.57724		NDUFA4L2	-1.06472	3.97052	-7.11921	9.67363e-12	9.64658e-09	16.2364		IL21R	1.16484	-1.63167	3.7068	0.000273094	0.0125473	0.178898
CD2	-1.45296	2.68303	-5.94037	1.13908e-08	1.70586e-06	9.52267		ATP6V0D2	-1.87984	-1.51952	-7.13906	9.92367e-12	9.64658e-09	16.2022		TNFRSF17	1.38173	-1.50215	3.69839	0.000300725	0.0132768	0.140835
MCOLN2	-1.59628	-1.85086	-5.92653	1.25393e-08	1.8633e-06	9.43349		G6PD	-1.29971	4.01387	-7.05105	1.46564e-11	1.28463e-08	15.8403		SPARCL1	1.06718	5.31338	3.67723	0.000304073	0.0133593	0.0806646
CHI3L2	-1.71552	-2.23972	-5.92038	1.30259e-08	1.92072e-06	9.39783		PLK1	-1.36823	1.9361	-7.04366	1.53295e-11	1.28521e-08	15.7975		IGF1	1.04218	0.041041	3.64287	0.000345143	0.0146214	-0.0331703
PDCD1LG2	-1.30851	-0.25588	-5.90572	1.36517e-08	1.99763e-06	9.3504		LPCAT1	-1.06426	3.5221	-6.92459	3.14614e-11	2.33173e-08	15.1124		KCNJ10	1.219	-1.97982	3.63155	0.000360076	0.0150988	-0.0706101
POU2F2	-1.15077	-1.18951	-5.89247	1.46276e-08	2.10825e-06	9.28472		TM4SF19	-1.66841	-2.37153	-6.85636	5.61864e-11	3.59368e-08	14.5512		GADL1	1.46284	-5.43137	3.63518	0.000457537	0.0176801	-0.147985
MYO1G	-1.17444	-0.201794	-5.88711	1.50419e-08	2.15178e-06	9.25815		MEX3A	-1.17068	0.836126	-6.74905	8.94658e-11	4.90814e-08	14.1171		ATP1A3	1.04079	-3.13846	3.60072	0.000405971	0.0165184	-0.171075
IL4I1	-1.47932	0.507229	-5.87637	1.59054e-08	2.22548e-06	9.20506		PRR19	-1.48945	-0.662239	-6.7496	8.97091e-11	4.90814e-08	14.1144		CRNN	3.02726	-3.63065	4.51817	0.000141665	0.00844931	-0.221653
FCGR1B	-1.36017	-2.78191	-5.88346	1.61656e-08	2.24549e-06	9.19479		SH3D21	-1.00356	-0.322708	-6.7463	9.09286e-11	4.90814e-08	14.1017		DCC	1.57469	-5.2055	3.51742	0.000576904	0.0210636	-0.418948
LSP1	-1.11537	2.88697	-5.84021	1.91875e-08	2.62718e-06	9.02665		PKM	-1.29316	4.80435	-6.73801	9.54899e-11	4.90814e-08	14.0551		TNFRSF9	1.20248	-1.15847	3.51726	0.000542409	0.0199942	-0.438847
SIGLEC1	-1.06751	1.21451	-5.83658	1.95509e-08	2.65795e-06	9.00881		NXPH4	-1.98351	0.574894	-6.70008	1.19367e-10	5.90193e-08	13.8427		NUGGC	1.19747	2.02046	3.51083	0.000553707	0.0202938	-0.460946
DUSP2	-1.39281	1.51599	-5.83518	1.96931e-08	2.65843e-06	9.00192		PRR7	-1.1038	1.47565	-6.64874	1.61249e-10	7.7415e-08	13.5565		CSN2	2.38822	-1.54466	3.67776	0.000637531	0.0223835	-0.495174
KLRC4	-1.30496	-3.17249	-6.08325	2.17425e-08	2.87436e-06	8.92325		TRIP13	-1.22017	1.35439	-6.64203	1.67694e-10	7.7415e-08	13.5192		RFPL4AL1	1.20243	-2.76063	3.54959	0.000694431	0.0237845	-0.500585
MAP4K1	-1.08242	1.06246	-5.81734	2.15955e-08	2.87436e-06	8.91424		CDC20	-1.38425	3.68541	-6.61284	1.98802e-10	8.71248e-08	13.3573		TNFRSF13B	1.01047	-3.26872	3.48579	0.000632472	0.0223283	-0.527189
SLA2	-1.19958	0.0106668	-5.80963	2.24718e-08	2.95042e-06	8.87643		KIF2C	-1.28281	2.07074	-6.53531	3.11634e-10	1.27856e-07	12.9297		CHI3L2	1.06938	-1.78428	3.42668	0.000744419	0.0247774	-0.726393
HAPLN3	-1.44853	0.369229	-5.80649	2.28385e-08	2.97817e-06	8.86104		IMPDH1	-1.09435	2.60325	-6.51758	3.45204e-10	1.35568e-07	12.8324		SNTG1	1.54934	-2.95809	3.41485	0.000819778	0.0263076	-0.735865
GZMM	-1.20844	1.35744	-5.80273	2.32849e-08	2.99563e-06	8.84264		CA9	-2.81376	0.107956	-6.53416	3.51523e-10	1.35568e-07	12.8127		AR	1.13897	2.66021	3.39889	0.000818837	0.0263076	-0.812915
HLA-B	-1.05933	9.96708	-5.79133	2.46929e-08	3.13057e-06	8.78683		EGLN3	-1.70035	0.417908	-6.47146	4.5003e-10	1.66883e-07	12.5803		MS4A1	1.27284	-2.43189	3.3837	0.000871198	0.027289	-0.855334
CXCR6	-1.40563	0.297757	-5.79135	2.48238e-08	3.13057e-06	8.78239		SPP1	-2.68713	6.60207	-6.4605	4.79215e-10	1.74353e-07	12.5206		CA4	1.22318	-1.6094	3.34866	0.000989022	0.0294027	-0.958257
MZB1	-2.32268	0.205146	-5.78618	2.57725e-08	3.22897e-06	8.74864		SLC11A1	-1.07199	-0.768316	-6.44961	5.1004e-10	1.80285e-07	12.4613		P2RY10	1.0163	-1.36093	3.35016	0.000978936	0.029148	-0.960986
HEATR9	-1.14699	-4.08267	-5.82082	2.67511e-08	3.31836e-06	8.73593		SPOCD1	-1.49882	-3.21079	-6.45455	5.14219e-10	1.80285e-07	12.4535		ESR1	1.08603	-1.35213	3.28417	0.00121044	0.032929	-1.16312
ETV7	-1.3983	1.35226	-5.77518	2.68322e-08	3.31836e-06	8.70786		FCGBP	-1.47932	-0.209809	-6.41717	6.1387e-10	2.00631e-07	12.2852		UST	1.08303	-0.927099	3.25958	0.00131554	0.0349931	-1.23462
ANKRD22	-2.2474	-0.477408	-5.78194	2.74003e-08	3.34545e-06	8.69461		GCNT3	-2.09507	-0.473364	-6.3819	7.61533e-10	2.25918e-07	12.0804		ACER1	1.13472	-3.17368	3.24614	0.00156225	0.0391173	-1.24106
CD3G	-1.47008	-0.666852	-5.76331	2.86685e-08	3.47815e-06	8.6463		SLC1A5	-1.2566	3.29303	-6.2904	1.2585e-09	3.3705e-07	11.6032		CTLA4	1.01631	-0.0796854	3.21531	0.00152771	0.0384026	-1.36505
IDO1	-1.65127	0.339673	-5.72901	3.41687e-08	4.00924e-06	8.47878		RHOF	-1.24369	-1.7075	-6.24719	1.6037e-09	4.17257e-07	11.373		SULT1E1	1.27751	1.40918	3.17141	0.00176766	0.0420202	-1.48678
BCL2A1	-1.30907	0.807054	-5.71017	3.74223e-08	4.34653e-06	8.39178		MYBL2	-1.54924	3.27389	-6.21227	1.94911e-09	4.81855e-07	11.1878		FCRL5	1.31798	-3.92143	3.16663	0.00183551	0.0429891	-1.49068
SYTL3	-1.10983	-0.208564	-5.70903	3.76402e-08	4.34653e-06	8.38626		C16orf59	-1.03457	1.60549	-6.20473	2.03265e-09	4.96146e-07	11.148		CYP8B1	1.63084	4.8532	3.14563	0.00191414	0.0443818	-1.57171
PLEK	-1.20531	2.35925	-5.69841	3.9733e-08	4.56073e-06	8.33486		IQCD	-1.2796	-0.29205	-6.18825	2.22786e-09	5.30367e-07	11.061		TMEM100	1.11144	-0.418339	3.13511	0.00199383	0.0454144	-1.5907
APOBEC3A	-1.22568	-2.60141	-5.68816	4.64514e-08	5.21092e-06	8.19936		ENO2	-1.30958	0.56426	-6.15967	2.61089e-09	5.74069e-07	10.9104		NKX2-6	5.95621	-0.398512	6.98502	0.000434703	0.0172489	-3.28015
HLA-DRB5	-1.45439	6.36687	-5.66752	4.64848e-08	5.21092e-06	8.18581		CEP55	-1.20741	0.895491	-6.15905	2.61982e-09	5.74069e-07	10.9071		CD24	-2.38229	5.32897	-5.50751	1.12753e-07	4.33085e-05	7.37103
TTC24	-1.47659	-3.7273	-5.71039	5.1701e-08	5.69573e-06	8.12143		PKMYT1	-1.06676	1.1025	-6.13632	2.97098e-09	6.29554e-07	10.7878		ELF3	-1.09246	4.57833	-5.06212	9.48671e-07	0.000230623	5.38758
HCK	-1.03449	2.19348	-5.59949	6.55452e-08	7.13884e-06	7.85962		PHLDA2	-1.391	3.33049	-6.1245	3.17128e-09	6.56145e-07	10.7259		EPPK1	-2.02874	-0.828941	-5.01781	1.1645e-06	0.000272735	5.19716
HLA-DQA1	-1.26922	3.33961	-5.58605	7.01255e-08	7.55189e-06	7.79552		SLC2A1	-1.27911	1.36766	-6.12295	3.19855e-09	6.56145e-07	10.7178		ATP6V0D2	-1.71461	-1.13185	-4.93732	1.75529e-06	0.000364078	4.82161
SIGLEC11	-1.25033	-1.53921	-5.5867	7.05655e-08	7.55682e-06	7.79084		BCAT1	-1.04233	-0.204302	-6.10099	3.6099e-09	7.17625e-07	10.603		TM4SF19	-1.49709	-2.06524	-4.92975	1.782e-06	0.000364078	4.80517
TRAF3IP3	-1.0778	-0.544957	-5.58355	7.10115e-08	7.56233e-06	7.7836		CCNB1	-1.0361	3.94536	-6.0698	4.28466e-09	8.18032e-07	10.4405		S100A14	-1.99172	3.83497	-4.92554	1.77738e-06	0.000364078	4.80467
ZNF831	-1.39954	-2.95732	-5.5714	7.58289e-08	8.03074e-06	7.72195		PTTG1	-1.1401	3.75984	-6.04857	4.8128e-09	9.09855e-07	10.3302		MMP16	-1.48981	-3.91528	-4.84751	2.6495e-06	0.000494015	4.44132
TSPAN32	-1.01711	-1.27087	-5.56553	7.80922e-08	8.225e-06	7.69405		FAM64A	-1.49491	-0.598807	-6.02783	5.41189e-09	1.00344e-06	10.2192		GDF15	-1.12886	6.2161	-4.82472	2.80312e-06	0.000512704	4.38228
HLA-DOA	-1.24908	2.05366	-5.54561	8.5872e-08	8.99498e-06	7.60332		BIRC5	-1.17891	3.30438	-6.00396	6.13885e-09	1.11675e-06	10.0995		FAM19A5	-2.13003	-0.441336	-4.57842	8.4301e-06	0.00124539	3.36908
KLRK1	-1.37465	-3.22612	-5.55829	9.17725e-08	9.50912e-06	7.561		TREM1	-1.59191	-2.24284	-5.96842	7.68453e-09	1.33214e-06	9.88866		TTC39A	-1.45664	0.784151	-4.54097	9.7403e-06	0.00138184	3.23049
SNX20	-1.16645	-0.282838	-5.50299	1.06192e-07	1.08276e-05	7.40189		PAFAH1B3	-1.06632	4.35332	-5.96132	7.73734e-09	1.33214e-06	9.88016		C19orf26	-1.07534	-2.57007	-4.53989	9.78548e-06	0.00138184	3.22622
XCL2	-1.27816	0.592724	-5.4974	1.12222e-07	1.1322e-05	7.35445		PNCK	-2.54163	-2.89096	-6.00722	8.5954e-09	1.41626e-06	9.78061		SGSM1	-1.38987	-2.16652	-4.52652	1.0363e-05	0.00144219	3.17331
CD3E	-1.35461	2.32181	-5.48573	1.1569e-07	1.15503e-05	7.32067		SAPCD2	-1.2939	0.127066	-5.91076	1.01641e-08	1.50764e-06	9.62168		CLGN	-1.70454	2.15901	-4.51377	1.1001e-05	0.0015091	3.1201
CCR5	-1.29954	0.489592	-5.48441	1.16451e-07	1.1566e-05	7.31445		DNAJB13	-1.3182	-4.01023	-5.9072	1.24851e-08	1.71452e-06	9.43502		LAPTM4B	-1.0279	6.28835	-4.49087	1.20672e-05	0.00160938	3.03289
ASB2	-1.29834	-1.37163	-5.48054	1.19235e-07	1.17211e-05	7.2927		COLEC12	-1.41325	-1.17946	-5.87053	1.26593e-08	1.71908e-06	9.41404		EGLN3	-1.56756	0.769572	-4.47975	1.26514e-05	0.00167566	2.9893
DTHD1	-1.32792	-4.35378	-5.4939	1.31832e-07	1.28933e-05	7.22345		S100A11	-1.06722	7.18225	-5.85893	1.34208e-08	1.73687e-06	9.35842		ADM2	-1.14595	2.85886	-4.46024	1.37775e-05	0.00178782	2.91131
IL2RG	-1.30555	3.15278	-5.45355	1.35659e-07	1.32002e-05	7.16972		HK2	-1.61463	0.433565	-5.84675	1.43746e-08	1.81167e-06	9.29376		KCNJ11	-1.36932	0.488209	-4.44563	1.462e-05	0.00186575	2.85602
HAVCR2	-1.02581	1.38541	-5.44122	1.44172e-07	1.39577e-05	7.11204		SRC	-1.10822	3.08013	-5.83494	1.52541e-08	1.88554e-06	9.23718		RAP1GAP	-1.11092	3.91379	-4.39205	1.83167e-05	0.00214495	2.64841
CD86	-1.02254	1.2201	-5.41478	1.64211e-07	1.56605e-05	6.98872		KIF20A	-1.14829	2.12374	-5.81727	1.6759e-08	2.05417e-06	9.1481		LRRC1	-1.25002	1.91194	-4.38302	1.90226e-05	0.00220078	2.6136
CD38	-1.3722	-0.256891	-5.41352	1.65229e-07	1.56795e-05	6.98287		CENPM	-1.12661	2.61139	-5.76768	2.1798e-08	2.47253e-06	8.89929		FAM155B	-1.77751	-0.935635	-4.3863	1.97541e-05	0.00224483	2.59981
SP140	-1.31815	-0.697801	-5.40523	1.72098e-07	1.61713e-05	6.94428		PPFIA4	-1.51519	-3.97249	-5.7651	2.28043e-08	2.57156e-06	8.85976		OBSCN	-1.50785	-1.90039	-4.37871	1.93686e-05	0.00221413	2.59701
SLAMF8	-1.19856	1.72569	-5.39509	1.80876e-07	1.69132e-05	6.89715		CENPA	-1.22066	1.27091	-5.75661	2.31105e-08	2.57595e-06	8.84396		GPR37L1	-1.01073	-2.54152	-4.37291	1.98892e-05	0.0022469	2.57414
IL2RA	-1.4528	-1.11639	-5.38591	1.89981e-07	1.76784e-05	6.8513		PRR11	-1.04587	1.34139	-5.74284	2.48512e-08	2.73831e-06	8.77525		SOX4	-1.21973	3.35611	-4.35787	2.11279e-05	0.00233197	2.51701
TSHR	-1.25347	-4.47212	-5.40387	1.9487e-07	1.80157e-05	6.85076		NEIL3	-1.20271	-0.15876	-5.73929	2.53202e-08	2.77414e-06	8.75756		SSUH2	-1.69181	-0.437992	-4.33946	2.28601e-05	0.00246645	2.44518
CD53	-1.06766	3.65	-5.36537	2.09176e-07	1.90033e-05	6.75947		STK39	-1.25473	2.04938	-5.73557	2.58202e-08	2.79714e-06	8.73906		PAQR5	-1.81396	0.637107	-4.33023	2.37522e-05	0.00247928	2.41092
UBASH3A	-1.36286	-1.00488	-5.35154	2.25615e-07	2.04e-05	6.6892		SKA1	-1.20816	1.44909	-5.71932	2.81232e-08	2.99613e-06	8.65824		NANOS1	-1.19327	-0.821499	-4.32631	2.41408e-05	0.00247928	2.396
MEI1	-1.20563	-1.62472	-5.33279	2.45157e-07	2.19599e-05	6.60919		UAP1L1	-1.20035	1.0253	-5.65689	3.89849e-08	3.77762e-06	8.34939		JPH1	-1.6832	-1.68087	-4.29108	2.84951e-05	0.00283548	2.25333
NCKAP1L	-1.02724	0.998699	-5.32811	2.50804e-07	2.22876e-05	6.58763		HES2	-1.46856	-2.93361	-5.65837	4.01161e-08	3.8678e-06	8.32682		MAL2	-1.17938	5.19267	-4.26472	3.10446e-05	0.00297446	2.16327
S1PR4	-1.03678	0.7981	-5.31376	2.68888e-07	2.37526e-05	6.52173		BIRC7	-1.51088	-2.29538	-5.64916	4.73782e-08	4.43343e-06	8.17981		TRNP1	-1.57476	3.55	-4.21748	3.76473e-05	0.0033687	1.98625
CLEC12A	-1.12857	-1.36547	-5.31022	2.75726e-07	2.42449e-05	6.50053		PKIB	-1.49428	1.06701	-5.60867	5.00822e-08	4.57695e-06	8.11261		HES2	-1.35259	-2.64309	-4.1897	4.2475e-05	0.00363144	1.88051
TIFAB	-1.42422	-3.5667	-5.3153	2.79367e-07	2.43417e-05	6.49667		MMP1	-1.5925	-0.404354	-5.59864	5.49873e-08	4.90802e-06	8.02991		NXPH4	-1.53743	1.09273	-4.1878	4.25449e-05	0.00363144	1.87585
GZMK	-1.49303	0.954087	-5.30689	2.7909e-07	2.43417e-05	6.48717		S100A9	-1.35945	4.69638	-5.58885	5.54866e-08	4.90802e-06	8.01578		DAGLA	-1.18093	0.498348	-4.14013	5.14431e-05	0.00415111	1.69998
XCL1	-1.3306	-0.573089	-5.29814	2.94686e-07	2.55604e-05	6.43781		FHDC1	-1.24049	-1.80684	-5.58037	5.83205e-08	5.04302e-06	7.9696		PRDM16	-1.47661	-2.46265	-4.12453	5.51766e-05	0.00443375	1.64097
CD6	-1.25337	0.375709	-5.25708	3.53584e-07	3.02583e-05	6.26262		NCAPH	-1.04371	1.62226	-5.57664	5.90933e-08	5.08375e-06	7.95628		PPAP2C	-2.04321	0.842895	-4.11301	5.73361e-05	0.00455017	1.60065
SH2D2A	-1.25296	0.77232	-5.22695	4.0864e-07	3.46603e-05	6.12575		TFAP2E	-1.11169	-1.8734	-5.55189	6.8351e-08	5.65671e-06	7.82157		ANKRD33	-2.13906	-2.57373	-4.13893	6.36577e-05	0.00492962	1.57315
IL12RB2	-1.27261	-3.44288	-5.22636	4.11325e-07	3.47343e-05	6.12026		SLC6A8	-1.42352	2.25742	-5.53143	7.45535e-08	5.92263e-06	7.73675		TREM1	-1.40278	-1.90178	-4.06784	6.8978e-05	0.00519937	1.43489
IGLL5	-2.36647	0.748222	-5.21959	4.36518e-07	3.67e-05	6.07036		SELM	-1.218	3.91771	-5.52568	7.6783e-08	6.06806e-06	7.70892		SPOCD1	-1.25485	-2.86294	-4.06083	7.09151e-05	0.00527878	1.41079
PIK3CD	-1.00959	0.984417	-5.21013	4.42901e-07	3.70741e-05	6.04962		RCOR2	-1.49013	-1.8851	-5.53209	7.75684e-08	6.10511e-06	7.70588		SULT1C2	-1.80105	1.12437	-4.05229	7.30804e-05	0.00537743	1.37938
EMR1	-1.26125	-2.05547	-5.19987	4.65154e-07	3.84334e-05	6.00328		ZNF296	-1.08685	0.192401	-5.50542	8.51649e-08	6.54277e-06	7.61109		PRAME	-2.92462	-0.271966	-4.05635	7.96549e-05	0.00566299	1.35738
IL24	-1.10582	-0.865294	-5.19011	4.90917e-07	4.00685e-05	5.95375		NCF2	-1.02518	2.44525	-5.50433	8.56388e-08	6.54565e-06	7.60585		BCAS1	-1.63466	-1.60499	-4.0338	7.93033e-05	0.00566178	1.31339
GTSF1L	-1.37772	-2.79833	-5.44424	5.29909e-07	4.268e-05	5.95286		SHCBP1	-1.09178	0.400035	-5.50378	8.58813e-08	6.54565e-06	7.60318		CAPN8	-1.24119	-1.53807	-4.00803	8.72527e-05	0.0059846	1.22144
MLC1	-1.0252	-2.9815	-5.18257	5.16554e-07	4.17798e-05	5.90857		KRT17	-1.63191	-0.339901	-5.46245	1.06594e-07	7.66957e-06	7.40022		HUNK	-1.60322	-1.42211	-4.00407	8.89232e-05	0.00606296	1.20318
CLECL1	-1.26152	-1.92237	-5.14696	6.18435e-07	4.93949e-05	5.74205		RUNDC3A	-1.23151	-3.04895	-5.4557	1.1289e-07	7.91596e-06	7.35025		PAPLN	-1.38601	0.771195	-3.99402	9.16916e-05	0.00620048	1.1713
C11orf21	-1.12318	-1.72465	-5.12129	6.75584e-07	5.32933e-05	5.65061		NR0B1	-2.74621	-1.8959	-5.60439	1.14211e-07	7.95066e-06	7.30753		HKDC1	-1.52111	3.60383	-3.97482	9.88132e-05	0.00648923	1.10301
P2RY6	-1.14887	-0.496472	-5.0993	7.49422e-07	5.8397e-05	5.55265		KIF4A	-1.10405	1.9873	-5.44135	1.17957e-07	8.12345e-06	7.30363		UNC13A	-1.48545	-3.80758	-3.93848	0.000115063	0.00726906	0.973527
CARD17	-1.09901	-1.71718	-5.16907	8.28493e-07	6.32724e-05	5.53832		ASNS	-1.29797	1.50846	-5.44049	1.18476e-07	8.13015e-06	7.29949		IGSF3	-1.14385	1.66398	-3.93696	0.000114419	0.00725223	0.969203
BTLA	-1.30542	-2.6608	-5.09114	8.12979e-07	6.28387e-05	5.48622		EPO	-2.07788	-0.141328	-5.45109	1.20731e-07	8.1974e-06	7.29364		SHISA2	-1.28536	-2.28721	-3.92311	0.000127758	0.00794046	0.90635
IRF4	-1.58875	-2.02823	-5.06884	8.79648e-07	6.63857e-05	5.4065		NCAPG	-1.05243	1.72383	-5.4209	1.30805e-07	8.66773e-06	7.20609		EDA	-1.1932	-0.111832	-3.90614	0.00012883	0.00798123	0.861053
PRKCB	-1.13182	-0.779054	-5.06321	8.87876e-07	6.67439e-05	5.3926		CDT1	-1.02325	2.6217	-5.39821	1.46653e-07	9.45787e-06	7.09821		SLC22A31	-2.51241	0.11445	-3.90308	0.000137265	0.00833947	0.840989
SELL	-1.0344	1.60009	-5.0432	9.74984e-07	7.18826e-05	5.30427		GPR84	-1.3181	-2.41743	-5.41091	1.51593e-07	9.66756e-06	7.08313		CCL20	-1.58288	4.60404	-3.89356	0.000135403	0.00828156	0.817884
HLA-DPA1	-1.15285	4.99685	-5.03028	1.03558e-06	7.56524e-05	5.24738		SLMO1	-1.01709	-1.78124	-5.39337	1.51909e-07	9.66756e-06	7.06717		KIAA1244	-1.533	-0.857798	-3.88556	0.000139608	0.00835256	0.788647
CD180	-1.00498	-0.715199	-5.0293	1.04033e-06	7.56524e-05	5.24305		BUB1	-1.04298	1.17242	-5.36247	1.75475e-07	1.08105e-05	6.92899		CDC42BPG	-1.23155	-0.0947254	-3.87676	0.000144159	0.00854498	0.75863
IPCEF1	-1.02512	-2.02577	-5.02968	1.0419e-06	7.56524e-05	5.24237		SLC39A4	-1.64069	1.61289	-5.35485	1.82297e-07	1.10575e-05	6.89303		SMIM22	-1.86722	-1.36193	-3.87698	0.000150008	0.00872458	0.758207
RLTPR	-1.14681	-1.4006	-5.02677	1.05265e-06	7.61446e-05	5.23195		HJURP	-1.04812	1.807	-5.34456	1.91922e-07	1.12109e-05	6.84453		CERS1	-1.61321	-2.65991	-3.87101	0.000151205	0.00872458	0.739181
PNOC	-1.55445	-3.005	-5.06893	1.15503e-06	8.20031e-05	5.21256		TTK	-1.06959	0.854024	-5.30199	2.37241e-07	1.28865e-05	6.64473		ST14	-1.15083	4.08933	-3.86465	0.000150965	0.00872458	0.716624
PRKCQ	-1.13186	-0.956005	-5.01345	1.12004e-06	8.01124e-05	5.1734		CARD14	-1.05142	-3.0595	-5.29916	2.41204e-07	1.30055e-05	6.62968		HNF1B	-1.04592	2.46636	-3.86285	0.000152002	0.00874011	0.710393
CD52	-1.08671	4.105	-4.98184	1.29698e-06	9.00794e-05	5.03507		ABCC1	-1.02619	1.64383	-5.28541	2.57574e-07	1.34967e-05	6.56725		AP006285.2	-1.05902	-1.89532	-3.85522	0.000159168	0.00890861	0.687336
CXCL10	-1.47688	4.98228	-4.97972	1.30977e-06	9.06391e-05	5.02582		RENBP	-1.09808	2.86368	-5.27454	2.71814e-07	1.3977e-05	6.51655		GAL3ST1	-1.58505	2.16513	-3.85056	0.000159509	0.00890861	0.667321
CD48	-1.0743	1.81583	-4.97258	1.35381e-06	9.30151e-05	4.99463		SMIM22	-1.83609	-1.68831	-5.25883	3.22636e-07	1.60345e-05	6.37495		C19orf81	-1.76504	-1.31401	-3.84736	0.000183955	0.00970764	0.620492
ATP1A3	-1.3193	-3.35782	-4.9681	1.41823e-06	9.67472e-05	4.95843		UBE2C	-1.08627	4.13748	-5.23172	3.35694e-07	1.65555e-05	6.31775		B3GNT3	-1.74669	2.44144	-3.82738	0.000175164	0.00944951	0.59124
GPR174	-1.37447	-1.79068	-4.94508	1.73664e-06	0.000114623	4.79749		RAD54L	-1.12554	0.13944	-5.23056	3.37619e-07	1.66079e-05	6.31237		C1orf106	-1.64133	0.0433892	-3.81995	0.000179869	0.00962223	0.566398
GCNT1	-1.00722	-0.992229	-4.92383	1.69474e-06	0.000113987	4.78293		STEAP1B	-1.15296	-2.94576	-5.23216	3.51659e-07	1.70807e-05	6.28565		HTRA3	-1.28192	1.38056	-3.81498	0.00018222	0.00969403	0.545414
SLA	-1.00132	0.977351	-4.92041	1.7216e-06	0.000114588	4.76811		ERCC6L	-1.02179	-0.770822	-5.20527	3.82223e-07	1.80647e-05	6.19555		RUNDC3A	-1.07735	-2.77771	-3.80156	0.000193317	0.0100888	0.499529
LTA	-1.18907	-1.50268	-4.92143	1.74007e-06	0.000114623	4.76343		SFN	-1.85734	4.0752	-5.19636	3.99256e-07	1.84916e-05	6.15451		ARHGEF16	-1.26828	1.95121	-3.80036	0.000192527	0.0100749	0.495393
LY9	-1.14	-2.08374	-4.86713	2.19625e-06	0.000143096	4.53876		HAGHL	-1.03795	-0.830464	-5.17128	4.51247e-07	2.05018e-05	6.03931		CRMP1	-1.13151	0.410573	-3.76953	0.000216101	0.0109798	0.390447
HLA-DOB	-1.29895	0.460941	-4.86654	2.20216e-06	0.000143096	4.53623		CAPG	-1.07681	4.24926	-5.16192	4.72292e-07	2.12785e-05	5.99642		FAM227A	-1.14366	-4.08058	-3.76545	0.000221891	0.0111848	0.379105
TNFRSF18	-1.20634	0.539246	-4.82999	2.607e-06	0.00016493	4.37814		RNF183	-1.32693	-3.68276	-5.16203	5.16824e-07	2.29102e-05	5.93376		FHDC1	-1.03	-1.51461	-3.75991	0.000223994	0.0112319	0.35787
RAB39B	-1.09494	-2.78425	-4.82221	2.70805e-06	0.000169643	4.34314		MMP10	-1.76061	-1.75298	-5.16191	5.23369e-07	2.30414e-05	5.92425		BAIAP2L2	-1.15558	2.98686	-3.75764	0.000225901	0.0112395	0.350173
ABCD2	-1.20954	-3.42149	-4.81904	2.77092e-06	0.000172477	4.32717		NRSN2	-1.17375	2.61698	-5.14238	5.19323e-07	2.29156e-05	5.90711		MMP10	-1.62217	-1.40993	-3.74845	0.000241518	0.0115959	0.328164
FCRL5	-1.77804	-4.28742	-4.82721	2.84828e-06	0.000174996	4.32241		TTC39A	-1.32545	0.59265	-5.13159	5.47198e-07	2.36608e-05	5.85793		CD300LB	-1.04164	-1.22435	-3.74695	0.000236018	0.0114463	0.31753
CDHR1	-1.24565	-3.65121	-4.81913	2.7944e-06	0.000173352	4.3216		PLEKHB1	-1.7379	-0.991196	-5.09841	6.48061e-07	2.69691e-05	5.70155		DSG2	-1.02216	3.39223	-3.74739	0.000234684	0.0114261	0.315547
JAK3	-1.0637	0.827183	-4.81289	2.80867e-06	0.000173676	4.30725		TRIM54	-1.67279	-1.8749	-5.10625	6.58442e-07	2.70278e-05	5.7012		RHOV	-1.54651	-1.39898	-3.74428	0.000242538	0.0116158	0.305924
RAB42	-1.02561	-0.380553	-4.81048	2.83928e-06	0.000174996	4.29705		LRP8	-1.03825	-2.34888	-5.09506	6.5283e-07	2.7014e-05	5.69195		EPS8L3	-1.66662	2.58628	-3.73761	0.000244676	0.0116891	0.284114
KCNQ5	-1.24263	-4.99909	-4.81344	3.1304e-06	0.0001887	4.24599		AP1M2	-2.32396	1.4347	-5.09784	6.6351e-07	2.71069e-05	5.68563		SPINT1	-1.67622	2.02303	-3.72196	0.000257899	0.0121396	0.229961
CYBB	-1.06939	2.38673	-4.79496	3.04509e-06	0.000184137	4.23122		QPCT	-1.06595	0.640576	-5.07541	7.17527e-07	2.88086e-05	5.60312		TMEM61	-1.28399	-1.18615	-3.7082	0.000283281	0.012801	0.189987
FAIM3	-1.01828	1.05453	-4.7881	3.14058e-06	0.00018872	4.20218		SLC7A11	-1.49539	-0.681801	-5.06002	7.7417e-07	3.03967e-05	5.53237		TRIM6	-1.03521	-0.187523	-3.70284	0.000276765	0.0126856	0.16594
ZBTB32	-1.03675	-2.41015	-4.78605	3.17838e-06	0.000189802	4.19171		SLC38A1	-1.28491	2.35885	-5.05286	7.99465e-07	3.0956e-05	5.5015		ETV4	-1.54184	2.39911	-3.6949	0.000284975	0.0128473	0.139441
TNFRSF17	-1.61533	-1.68507	-4.79114	3.65736e-06	0.000213094	4.11254		DNAH3	-1.18936	-5.64449	-5.06491	8.35309e-07	3.18956e-05	5.48803		SUSD4	-1.85241	0.932937	-3.69475	0.00028585	0.0128565	0.138386
PRR5L	-1.18634	0.306681	-4.76184	3.5336e-06	0.000207143	4.0913		CLEC2L	-2.24553	-2.36168	-5.11635	8.87072e-07	3.3409e-05	5.45482		EVC	-1.44244	0.291534	-3.6931	0.000287592	0.0129047	0.132881
MMP9	-1.43199	1.99167	-4.75242	3.68577e-06	0.000213771	4.05166		E2F2	-1.00605	-0.332703	-5.03489	8.71212e-07	3.29404e-05	5.42075		SPP1	-1.8125	7.39185	-3.68683	0.000293548	0.01305	0.112581
IL18	-1.03904	1.40699	-4.75209	3.69129e-06	0.000213771	4.05025		NUF2	-1.02491	1.62802	-5.01482	9.58659e-07	3.54814e-05	5.3309		GUCY2D	-1.14149	-2.25276	-3.6732	0.00031305	0.0136021	0.0717407
GPR18	-1.05825	-1.57325	-4.7428	3.92167e-06	0.000226429	4.00066		CAPN8	-1.1709	-1.72759	-5.01482	9.64644e-07	3.56345e-05	5.32723		KCNF1	-1.54064	-0.981416	-3.65348	0.000341175	0.0145554	0.0182471
DERL3	-1.37733	1.46502	-4.73297	4.02029e-06	0.000231234	3.97		TROAP	-1.05184	1.85074	-4.99821	1.03744e-06	3.7888e-05	5.25673		CACNA1E	-1.38606	-5.01497	-3.65365	0.000344146	0.0146214	0.0133281
TLR8	-1.30027	-1.58773	-4.72806	4.12e-06	0.00023575	3.94777		DLX4	-1.37998	-3.07679	-5.01597	1.09274e-06	3.95336e-05	5.24496		ALPK3	-1.00845	1.21523	-3.62	0.000374579	0.015571	-0.108083
CCL13	-1.24915	-0.805719	-4.70483	4.7761e-06	0.000269274	3.82895		CDCA2	-1.01141	-0.0405647	-4.97914	1.13559e-06	4.06262e-05	5.17186		CLEC5A	-1.23629	-2.32368	-3.58609	0.000428942	0.017234	-0.208905
IGJ	-1.87275	2.74686	-4.67679	5.18554e-06	0.000288121	3.73251		C5orf30	-1.14455	0.34388	-4.95493	1.27323e-06	4.42374e-05	5.06446		PRR15L	-1.51657	1.36634	-3.57978	0.000433534	0.0172489	-0.237641
FPR2	-1.23839	-3.57818	-4.68384	5.53056e-06	0.000303769	3.71006		SH2D5	-1.1886	-3.91896	-4.96006	1.31788e-06	4.47726e-05	5.0519		KRT23	-2.04999	2.04806	-3.57298	0.00044788	0.0174927	-0.253988
CEACAM21	-1.00558	-0.374391	-4.66912	5.33727e-06	0.000295694	3.70382		SOX4	-1.10146	3.20023	-4.94995	1.30346e-06	4.47235e-05	5.04244		DIRAS1	-1.43489	-1.95877	-3.57255	0.000448031	0.0174927	-0.258648
SLC2A1	-1.01548	1.09719	-4.64033	6.05913e-06	0.000326257	3.58474		PODXL2	-1.75172	0.834256	-4.94587	1.32878e-06	4.49721e-05	5.02439		CYP19A1	-1.65733	-3.71751	-3.55897	0.000484239	0.0184887	-0.291419
CR1	-1.326	-3.45727	-4.61941	6.72341e-06	0.000355044	3.49301		EPS8L3	-1.62647	2.31738	-4.94682	1.34701e-06	4.53305e-05	5.01825		BACE2	-1.23246	1.77666	-3.56007	0.000464743	0.0179225	-0.302961
CD79A	-1.66892	0.362954	-4.61858	6.6981e-06	0.000354984	3.49229		CSAG1	-2.63406	-0.527574	-4.96035	1.53814e-06	5.03564e-05	4.94048		NRSN2	-1.03779	2.87532	-3.53513	0.00050798	0.0190542	-0.383232
ZNF683	-1.25608	-1.35036	-4.59536	7.48577e-06	0.000386778	3.39314		RNFT2	-1.0318	-1.09217	-4.89654	1.67476e-06	5.33793e-05	4.80729		TNNT2	-1.18611	-3.71076	-3.53042	0.000526221	0.0195098	-0.386615
FYB	-1.01169	1.06859	-4.56342	8.47862e-06	0.000433405	3.2696		CCR3	-1.58264	-3.49227	-4.92733	1.80773e-06	5.63006e-05	4.79218		TYRO3	-1.09129	0.444079	-3.50469	0.000565871	0.0207001	-0.480529
KLRC4-KLRK1	-1.08043	-4.23704	-4.58985	9.87423e-06	0.000489094	3.23151		FAM227A	-1.14065	-4.29031	-4.89431	1.72212e-06	5.46459e-05	4.78825		TMC4	-1.17534	1.40712	-3.47338	0.000631816	0.0223283	-0.579808
CCL4L1	-1.19391	1.43648	-4.53505	9.58703e-06	0.000477335	3.15445		ANKRD33	-2.06824	-2.94113	-4.93387	1.89076e-06	5.84287e-05	4.75737		RASAL1	-1.39105	-1.89085	-3.45674	0.000680577	0.0234238	-0.616285
TESPA1	-1.10317	-1.47358	-4.52662	9.94244e-06	0.000491202	3.12035		DKKL1	-1.08211	-1.70012	-4.89239	1.82682e-06	5.67257e-05	4.75035		BMP8B	-1.23218	-0.718465	-3.4596	0.00066308	0.0229961	-0.623275
GBP6	-1.10211	-3.84907	-4.51892	1.14081e-05	0.000541932	3.04638		HTR1D	-1.86114	-1.51127	-4.88601	1.90425e-06	5.87516e-05	4.71524		MRAP2	-1.26635	1.05169	-3.45283	0.000683846	0.0234942	-0.637384
SLFN12L	-1.01054	-2.48491	-4.49888	1.13551e-05	0.000541456	3.00102		COL9A2	-1.21154	0.0417783	-4.86098	1.97665e-06	6.04946e-05	4.6519		LRRC26	-1.29382	-2.22082	-3.41767	0.000871919	0.027289	-0.739988
LAIR2	-1.18668	-1.48549	-4.47955	1.29636e-05	0.000602516	2.90098		TNNT1	-1.63835	-1.85616	-4.84312	2.31331e-06	6.72788e-05	4.53283		KISS1R	-1.46398	-1.87599	-3.40146	0.000880445	0.0273608	-0.76892
KLHDC7B	-1.00362	-0.14722	-4.42282	1.55005e-05	0.000700775	2.70471		PLBD1	-1.13438	1.764	-4.8311	2.27034e-06	6.67362e-05	4.52208		CRLF2	-1.36403	-3.46535	-3.39366	0.000874418	0.027289	-0.788927
CPA5	-1.21063	-3.57267	-4.40492	1.91001e-05	0.000843618	2.57319		GTSE1	-1.00382	0.977085	-4.81995	2.39038e-06	6.85207e-05	4.4738		CDHR2	-1.67712	1.38314	-3.40388	0.000804845	0.0260658	-0.797438
NLRP7	-1.15966	-4.72209	-4.40396	2.24536e-05	0.000969399	2.48133		DSG2	-1.26461	3.0801	-4.80013	2.61911e-06	7.29869e-05	4.3882		SYT3	-1.62443	-2.65468	-3.39028	0.000863991	0.0272462	-0.816328
HLA-DQB2	-1.25174	1.78384	-4.33477	2.25412e-05	0.000970992	2.35854		HAVCR1	-1.66789	-1.81579	-4.8069	2.84609e-06	7.78456e-05	4.35254		CCNJL	-1.13887	-1.61607	-3.39684	0.000824638	0.0263076	-0.819254
FATE1	-1.05032	-0.753043	-4.31035	2.52997e-05	0.00107057	2.25698		KIF18B	-1.04939	1.05148	-4.77432	2.94878e-06	7.96416e-05	4.27718		RCOR2	-1.23403	-1.5433	-3.37101	0.000906332	0.0278905	-0.894667
CHIT1	-1.62172	-2.75029	-4.26242	3.11432e-05	0.00129498	2.07394		TYRO3	-1.18948	0.196206	-4.76471	3.08136e-06	8.19557e-05	4.23601		LAD1	-1.25488	4.54266	-3.36615	0.00091642	0.0280026	-0.913945
THEMIS	-1.09842	-1.95089	-4.25124	3.19804e-05	0.00131835	2.03199		CHRNA1	-1.19505	-3.64836	-4.78474	3.26023e-06	8.4792e-05	4.23567		DPYSL4	-1.16555	-1.72801	-3.36245	0.000937839	0.0283641	-0.918585
CSAG1	-2.31265	-0.905199	-4.25127	3.56934e-05	0.00142543	1.99375		KIF15	-1.03367	0.0806299	-4.75956	3.15488e-06	8.32351e-05	4.21394		TNNI3	-1.64672	-2.26519	-3.35029	0.00106123	0.0303664	-0.921501
BTN1A1	-1.22786	-4.60811	-4.30014	4.06865e-05	0.00158199	1.98831		SLC7A10	-1.86897	-2.71721	-4.77125	3.30055e-06	8.52e-05	4.21094		PLA2G4F	-1.45161	-4.26145	-3.33531	0.001113	0.0312045	-0.95986
SPIC	-1.01137	-1.90743	-4.2394	3.55962e-05	0.00142543	1.96936		CCNE1	-1.04886	1.45483	-4.7522	3.26275e-06	8.4792e-05	4.18247		PRSS16	-1.74804	-2.7508	-3.33827	0.00105575	0.0303536	-0.970145
DSCR4	-2.87796	-0.945536	-4.4313	4.3108e-05	0.0016498	1.94726		BUB1B	-1.00886	1.17269	-4.74933	3.30584e-06	8.52225e-05	4.17019		ESYT3	-1.01772	-2.69619	-3.33231	0.00103808	0.0301718	-1.00457
SIGLEC14	-1.04482	-0.300052	-4.22218	3.84399e-05	0.00151305	1.91961		RTKN2	-1.16012	-2.08389	-4.74781	3.34585e-06	8.61389e-05	4.16181		MFI2	-1.09669	0.530923	-3.33386	0.00102323	0.029956	-1.01275
POU2AF1	-1.37151	-1.81544	-4.19015	4.09106e-05	0.00158748	1.80082		TPRXL	-1.49736	-3.73609	-4.76224	3.77559e-06	9.40057e-05	4.10986		CACNA1H	-1.3426	1.03187	-3.32963	0.00103802	0.0301718	-1.02561
GPR84	-1.211	-2.66642	-4.16238	4.8643e-05	0.00181408	1.68233		TRNP1	-1.37118	3.37578	-4.72	3.77817e-06	9.40057e-05	4.04522		CA12	-1.43206	0.960172	-3.3281	0.00104435	0.0302971	-1.03009
FAM92B	-1.22715	-3.81506	-4.16896	5.98852e-05	0.00213769	1.60583		KISS1R	-1.77079	-2.18101	-4.76541	4.12646e-06	0.000100215	4.04125		PDE9A	-1.00248	1.20845	-3.32425	0.00105716	0.0303536	-1.04197
ITK	-1.04536	-1.17029	-4.13796	5.03747e-05	0.00186056	1.60543		POF1B	-1.85009	-1.13062	-4.70998	4.11084e-06	0.000100148	3.9849		ELOVL7	-1.53616	0.358541	-3.32408	0.0010587	0.0303536	-1.04232
CLEC4E	-1.04873	-1.00089	-4.11646	5.51044e-05	0.00199301	1.52376		CHGA	-1.62181	-3.10187	-4.719	4.2555e-06	0.000102446	3.98087		RSPH1	-1.06776	-1.64034	-3.31964	0.00108671	0.0307369	-1.04264
RASGRP1	-1.01313	-1.25328	-4.11327	5.56362e-05	0.00200468	1.51306		RDM1	-1.00333	-0.524259	-4.67902	4.58547e-06	0.000108626	3.86867		TENM4	-1.09335	-4.81081	-3.30971	0.00112373	0.0314138	-1.06836
TNFRSF13B	-1.21151	-3.40759	-4.10183	6.42431e-05	0.00223905	1.45226		CERS1	-1.56122	-2.89383	-4.68064	4.7923e-06	0.000112012	3.85127		RAB3B	-1.18465	0.400807	-3.31446	0.00109471	0.0308722	-1.06943
PKD2L1	-1.01528	-1.05248	-4.06526	6.75068e-05	0.0023316	1.33428		DPYSL4	-1.30583	-1.99893	-4.66878	4.92808e-06	0.000114217	3.81431		MMP7	-1.74906	1.02997	-3.30613	0.00112997	0.0314964	-1.09011
DSCR8	-2.28002	-0.993505	-4.0421	9.43487e-05	0.00304473	1.1874		S100A6	-1	6.71888	-4.66455	4.85496e-06	0.000113065	3.81073		CDH16	-1.40816	-1.37804	-3.30189	0.00115595	0.0320348	-1.0938
JSRP1	-1.0125	-1.08091	-4.02414	7.94534e-05	0.00268141	1.18306		CLEC5A	-1.24666	-2.54266	-4.65177	5.32715e-06	0.000119724	3.74215		SEMA6A	-1.02621	0.79452	-3.30713	0.00112027	0.0313628	-1.09388
CD80	-1.00104	-2.58833	-4.01881	8.18785e-05	0.00273437	1.16515		S100A2	-1.16328	-1.10481	-4.6489	5.26739e-06	0.000119015	3.7406		NTSR1	-1.05284	-3.57327	-3.2542	0.00137954	0.0362447	-1.21723
MMP12	-1.66806	-1.66405	-4.01671	8.69358e-05	0.00285355	1.16092		PDIA2	-1.57941	-1.60525	-4.64406	5.5339e-06	0.00012308	3.70895		TRIM17	-1.20834	-2.55608	-3.25925	0.00133318	0.0353643	-1.22291
RASGEF1A	-1.28279	-2.5784	-4.00874	8.49249e-05	0.00280001	1.12497		EVPL	-1.77955	-2.29386	-4.59278	6.85333e-06	0.000144429	3.50234		ABCC8	-1.13338	-3.49653	-3.25443	0.00137099	0.0361673	-1.22753
MCEMP1	-1.04399	-3.49256	-3.97922	0.000108541	0.00341646	1.01265		C5orf46	-1.17704	-0.891028	-4.58901	7.01567e-06	0.000146835	3.48393		TPSG1	-1.30524	-1.37337	-3.24718	0.0014184	0.0370114	-1.22838
CD5	-1.02676	0.545352	-3.97657	9.56471e-05	0.00307628	1.01018		MCEMP1	-1.15362	-3.24404	-4.59202	7.73055e-06	0.000158415	3.43979		WNK2	-1.73139	-1.49615	-3.25143	0.00135292	0.0357397	-1.25867
DSG3	-2.32205	-4.60311	-4.0395	0.000140376	0.00416542	0.907276		S100P	-2.10743	3.02043	-4.56715	7.53324e-06	0.000155528	3.40311		MTCL1	-1.0131	-0.773091	-3.24245	0.00139177	0.0365151	-1.28782
LHFPL1	-1.2649	-3.65446	-3.94162	0.000143283	0.00423205	0.814121		CHODL	-1.4414	-3.46907	-4.57381	8.02932e-06	0.000164014	3.39163		TJP3	-1.04992	2.32322	-3.23511	0.0014273	0.0371932	-1.30739
FPR1	-1.04154	0.0156167	-3.88304	0.000137635	0.00410315	0.674231		AQPEP	-1.03171	-4.75838	-4.55498	8.48162e-06	0.000170379	3.32804		SLC22A15	-1.16384	-0.316749	-3.23147	0.00144581	0.0373458	-1.31791
ZNF80	-1.02494	-4.06687	-3.8565	0.000175273	0.00491918	0.574491		TMEM63C	-1.32705	-3.76076	-4.53642	8.91673e-06	0.000176713	3.26519		PTHLH	-1.30651	-1.14838	-3.23022	0.00145296	0.0374051	-1.32324
BIRC7	-1.16352	-2.63559	-3.83367	0.00017467	0.00491424	0.507392		PTGES	-1.58047	0.447616	-4.5337	8.74394e-06	0.000174383	3.26495		GCNT3	-1.30367	0.185206	-3.2285	0.00146128	0.03745	-1.32642
GADL1	-1.49235	-5.48227	-3.83145	0.00022493	0.00589834	0.449811		SPHK1	-1.31302	1.75589	-4.52063	9.2081e-06	0.000180196	3.21309		SLC29A4	-1.25251	1.75262	-3.21818	0.00150857	0.0381715	-1.35971
IRG1	-1.23758	-4.33662	-3.94347	0.000237198	0.00616103	0.448066		PFKP	-1.00767	2.00074	-4.50079	1.00451e-05	0.000193314	3.13196		MISP	-1.89972	-0.470179	-3.19965	0.00163231	0.0397825	-1.3787
TOX	-1.24074	-0.751094	-3.816	0.000177963	0.0049801	0.437804		UCHL1	-1.4565	0.163742	-4.49647	1.02367e-05	0.000196608	3.11435		C3orf52	-1.30012	-2.8741	-3.20161	0.00160884	0.0396303	-1.39513
RNASE2	-1.12223	-1.09228	-3.80375	0.000191447	0.00523951	0.402		C12orf56	-1.79396	-3.8594	-4.4951	1.1909e-05	0.000221201	3.04576		POF1B	-1.54167	-0.684894	-3.19459	0.00165211	0.0401123	-1.40378
CD5L	-1.62926	1.81297	-3.80482	0.000185883	0.00514097	0.400958		CALCR	-1.3358	-4.13222	-4.49331	1.22265e-05	0.00022518	3.02762		VLDLR	-1.20516	-0.407855	-3.18974	0.00165697	0.0401463	-1.44333
KHDC1	-1.04923	-3.71543	-3.78808	0.000205808	0.00554877	0.365235		FXYD3	-1.64443	-0.520442	-4.46748	1.17632e-05	0.000219372	2.99353		LONRF2	-1.27443	-2.21729	-3.18148	0.00171866	0.0413101	-1.4472
CCR3	-1.48089	-3.7835	-3.77525	0.00023423	0.00610048	0.304982		IGSF3	-1.08024	1.49266	-4.46588	1.16984e-05	0.000219224	2.98996		KCNH2	-1.45324	-2.76297	-3.17569	0.00174863	0.0416655	-1.47524
PRR19	-1.03884	-1.02472	-3.76857	0.000212564	0.00567498	0.273013		DAGLA	-1.06303	0.351071	-4.46498	1.17599e-05	0.000219372	2.98596		BRSK2	-1.12692	-3.41315	-3.16609	0.00180141	0.0425535	-1.50163
KCNA2	-1.16926	-4.88071	-3.75115	0.000293876	0.00726879	0.189707		GIPR	-1.16102	-2.41621	-4.46404	1.18083e-05	0.000219787	2.98213		PTK6	-1.06714	0.956878	-3.16871	0.0017753	0.0420922	-1.50474
TNFSF9	-1.08	-0.98723	-3.733	0.000243926	0.00628469	0.150046		DUSP13	-1.3634	-3.04051	-4.47633	1.32109e-05	0.000236533	2.95917		SYT8	-1.597	-1.81856	-3.1466	0.0019453	0.0449032	-1.53835
LIPM	-1.3715	-2.59742	-3.66832	0.00035683	0.00835175	-0.0572068		HCAR2	-1.10279	-1.80592	-4.45397	1.26778e-05	0.000229977	2.93442		MAPK15	-1.11964	-2.41717	-3.13004	0.0020347	0.0458844	-1.60148
SYNGR3	-1.08065	-2.62702	-3.65208	0.000332557	0.00796778	-0.115116		TNFRSF9	-1.13901	-2.18546	-4.4508	1.25239e-05	0.000228658	2.9284		PNMAL1	-1.29819	-2.03472	-3.11226	0.00216525	0.0475785	-1.64601
HSH2D	-1.00659	0.408278	-3.61448	0.000375218	0.00863719	-0.250555		SLC4A11	-1.19403	-1.38734	-4.44285	1.2929e-05	0.000232999	2.89679		IGLON5	-1.00243	-1.37395	-3.10567	0.00219743	0.0480528	-1.66949
IL1RAPL1	-1.19178	-4.29892	-3.596	0.000452116	0.00991124	-0.257912		C19orf33	-1.2921	0.421562	-4.43948	1.31537e-05	0.000235742	2.88252		SLC9A3	-1.20121	-0.997496	-3.09536	0.00227133	0.0489572	-1.69648
ATP2B3	-1.11832	-6.00899	-3.58701	0.000485099	0.0104317	-0.279785		CPA4	-1.13039	-3.6244	-4.38928	1.7554e-05	0.000290054	2.66109		PPP1R9A	-1.04803	-1.2117	-3.09604	0.00224709	0.0485983	-1.71412
MIXL1	-1.13342	-3.19933	-3.58939	0.000461624	0.0100958	-0.294934		GRM4	-1.22883	-6.31155	-4.39979	1.87267e-05	0.000303459	2.64589
FAM178B	-1.73158	-3.52888	-3.57063	0.000480744	0.0103894	-0.353629		TDRD5	-1.7689	-3.59914	-4.40692	1.94084e-05	0.000310068	2.6289
PDIA2	-1.41839	-1.91511	-3.56983	0.000452415	0.00991124	-0.368559		C6orf223	-1.87297	-1.60925	-4.37843	1.79685e-05	0.000295752	2.6262
TSPAN5	-1.02517	0.0231319	-3.57035	0.000440181	0.00973221	-0.39698		LRRC1	-1.08232	1.77689	-4.3745	1.73546e-05	0.000287994	2.62277
ZNF812	-1.13892	-2.12095	-3.5597	0.000461894	0.0100958	-0.423674		PPAP2C	-1.73437	0.640604	-4.37249	1.75052e-05	0.000289546	2.61474
TBX4	-1.82449	-2.84745	-3.54717	0.000508693	0.0108106	-0.434812		PIFO	-1.16242	-3.40895	-4.37061	1.82585e-05	0.000298464	2.60035
SPINK5	-1.06835	-1.42387	-3.5419	0.000488897	0.0104431	-0.485032		RASGEF1A	-1.38801	-2.35232	-4.36117	1.85848e-05	0.000302168	2.56817
CHRNA1	-1.02982	-3.90107	-3.52462	0.000557739	0.0115966	-0.503056		PANX3	-1.53886	-3.48769	-4.50809	2.05071e-05	0.00032294	2.54422
TKTL1	-1.15312	-3.97743	-3.49734	0.000589113	0.0120176	-0.61436		LIF	-1.28972	0.462892	-4.34378	1.98119e-05	0.000314171	2.50055
CD19	-1.11117	-2.04106	-3.49649	0.000578424	0.0118968	-0.636939		DEPDC1B	-1.02647	0.9814	-4.33234	2.0799e-05	0.000326602	2.45535
NPFFR2	-1.92966	-1.82795	-3.46908	0.000710488	0.013869	-0.671733		EFNA5	-1.4948	-2.23369	-4.33239	2.09766e-05	0.000328322	2.45479
FOXG1	-2.90412	-5.0941	-3.67075	0.000847651	0.0156689	-0.731412		AGR2	-2.21586	-0.60641	-4.33319	2.23097e-05	0.000343883	2.44138
RFPL4AL1	-1.03575	-2.7339	-3.42472	0.000940953	0.0169363	-0.794481		PRAME	-2.56395	-0.564543	-4.31826	2.50072e-05	0.000378207	2.36346
ST6GALNAC5	-1.16024	-3.58838	-3.42042	0.000803076	0.015114	-0.826741		IGLON5	-1.12029	-1.62561	-4.30205	2.39997e-05	0.000365261	2.33492
CLEC2L	-1.78799	-2.86873	-3.41827	0.000859262	0.0158181	-0.830909		COL4A5	-1.44407	-0.851468	-4.29319	2.45772e-05	0.00037258	2.30167
PGLYRP3	-1.08882	-3.62217	-3.64675	0.000997956	0.0176149	-0.831722		SCIN	-1.04731	-3.50594	-4.28921	2.53974e-05	0.000381714	2.28386
PPP2R2B	-1.00296	-3.54975	-3.43025	0.000724093	0.0140773	-0.851079		TKTL1	-1.40376	-3.70285	-4.28478	2.68528e-05	0.00039954	2.26017
TIMD4	-1.16474	-1.24502	-3.41347	0.0007771	0.0147051	-0.885229		FMN1	-1.00531	-3.22922	-4.27123	2.68945e-05	0.000399851	2.21568
C8orf74	-1.24408	-6.16746	-3.58022	0.00108823	0.0184893	-0.904286		RIMS2	-1.29002	-5.28531	-4.26986	2.909e-05	0.000424635	2.19778
S100A7	-1.92263	-0.679513	-3.40556	0.00118315	0.0195347	-0.939427		CAPN9	-1.0431	-1.99245	-4.25164	2.98736e-05	0.000434256	2.13815
TMEM155	-1.06236	-3.91442	-3.38694	0.000908434	0.0165216	-0.939516		PTHLH	-1.33139	-1.38732	-4.22907	3.23393e-05	0.00046022	2.05198
GTSF1	-1.6345	-1.54805	-3.3912	0.000843208	0.0156018	-0.957118		PMAIP1	-1.02931	-1.04749	-4.22711	3.24563e-05	0.000461205	2.04434
GRM4	-1.08823	-6.57516	-3.36801	0.000996459	0.0176047	-0.963417		SYNGR3	-1.08565	-2.46016	-4.21998	3.39058e-05	0.000476187	2.01623
NLRP2	-1.04908	-3.21344	-3.38689	0.000850332	0.0157033	-0.980131		44453	-2.31963	-4.34896	-4.28235	4.2186e-05	0.000562179	1.93919
CLPSL1	-1.69259	-2.90343	-3.69423	0.00108174	0.0184616	-0.991885		C3orf52	-1.31823	-3.09181	-4.19977	3.74236e-05	0.000512959	1.93768
UTS2	-1.1126	-2.40201	-3.35482	0.000975988	0.0173389	-1.05975		SNCG	-1.01107	3.66703	-4.1934	3.72105e-05	0.000511425	1.91449
BPIFB6	-1.74129	-2.80176	-3.39801	0.00145111	0.0225965	-1.08388		NANOS1	-1.0426	-0.957577	-4.18853	3.80093e-05	0.000519301	1.89577
HLA-DQA2	-1.23642	2.76296	-3.34715	0.000967403	0.0172314	-1.10368		NEFM	-1.32381	-4.94397	-4.23027	4.65736e-05	0.000603953	1.85584
COL4A6	-1.17121	-4.5057	-3.32913	0.00104538	0.0180368	-1.15159		ARMC3	-1.22695	-5.34416	-4.21024	4.62754e-05	0.000600873	1.85447
GLB1L3	-1.22334	-5.01015	-3.30426	0.0011945	0.0196207	-1.18744		CKMT1B	-1.66556	-2.89365	-4.16841	5.03787e-05	0.000638693	1.76059
RASGRF1	-1.30416	-3.3796	-3.30933	0.00110133	0.0186332	-1.22605		KIAA1244	-1.38098	-1.04948	-4.14973	4.46475e-05	0.000584479	1.74786
VCX3B	-1.12957	-3.07484	-3.26903	0.0015783	0.0238412	-1.24907		ACAN	-1.25728	-2.81578	-4.14797	4.53085e-05	0.000590807	1.74165
IL31RA	-1.16508	-4.27994	-3.26839	0.00138155	0.021743	-1.2757		CCNJL	-1.02543	-1.76002	-4.14603	4.52362e-05	0.000590582	1.73354
MS4A3	-1.25109	-4.6668	-3.40468	0.00180028	0.026223	-1.28944		TNNI3	-1.65023	-2.57283	-4.13902	5.39913e-05	0.000669096	1.67755
CSN3	-1.82726	-2.12997	-3.2854	0.00190706	0.0275068	-1.32032		KIF5A	-1.08099	-4.1116	-4.12806	5.25852e-05	0.000657587	1.66253
HOXD9	-1.13786	-0.0995072	-3.23182	0.0014332	0.022354	-1.45513		CDCP1	-1.16721	-1.12615	-4.1145	5.14661e-05	0.00064695	1.6141
EDARADD	-1.02036	-1.5515	-3.2232	0.00146973	0.0227571	-1.49127		CHIT1	-1.43033	-2.58968	-4.10874	5.33484e-05	0.000663261	1.59351
SLC2A5	-1.38364	-0.931549	-3.21963	0.00148626	0.0229389	-1.5024		IL1RAPL1	-1.01032	-4.17285	-4.09453	6.34072e-05	0.000752308	1.52307
PANX3	-1.10295	-3.9697	-3.18822	0.00230819	0.0314691	-1.50446		ZBED2	-1.0536	-2.87161	-4.07925	6.33593e-05	0.000752308	1.48306
LYZL4	-1.49061	-4.07017	-3.86133	0.00125281	0.0201015	-1.51612		C11orf86	-1.01438	-2.61299	-4.04983	7.26656e-05	0.000839048	1.37271
INSL6	-1.83855	-2.70423	-3.17328	0.00218581	0.0302007	-1.52327		AMZ1	-1.07045	-3.58845	-4.0484	6.84358e-05	0.000800271	1.36994
KLK4	-2.29242	-2.09963	-3.16371	0.00206914	0.0291857	-1.54547		CD24	-1.39806	5.42476	-4.04932	6.70328e-05	0.000788167	1.36973
OSR2	-1.18878	-1.47514	-3.20277	0.00158153	0.0238548	-1.54905		TMED3	-1.05085	1.20427	-4.01938	7.55995e-05	0.000864856	1.25863
SPINT3	-2.34812	-1.47548	-3.2457	0.00268773	0.0350491	-1.61456		FOXJ1	-1.53424	-1.30172	-4.01178	8.07244e-05	0.000909235	1.23671
TCL1B	-1.73621	-4.52882	-3.52364	0.00227056	0.0310445	-1.63189		AREG	-1.09678	-0.599483	-4.00476	8.05953e-05	0.000908311	1.20647
LHX1	-1.74769	-5.07388	-3.16058	0.00278432	0.0359653	-1.63451		GABRA3	-2.32699	-2.32885	-4.02119	9.98585e-05	0.00107815	1.17193
PAGE2	-2.63843	-0.103464	-3.11817	0.00250129	0.0333655	-1.66253		RASAL1	-1.3361	-2.12429	-3.98311	8.89643e-05	0.000984221	1.12987
GPR110	-1.63341	-5.4846	-3.10606	0.00238372	0.0321559	-1.71581		PPP1R14C	-1.32197	-3.01811	-3.977	9.67344e-05	0.00105148	1.11101
KRT17	-1.02037	-0.77995	-3.13741	0.00194797	0.0279013	-1.74391		ERVMER34-1	-1.32606	-2.81959	-3.97567	9.5065e-05	0.00103567	1.10709
44453	-1.61675	-4.97642	-3.08309	0.00285456	0.0365281	-1.75255		SULT1C2	-1.39612	1.03188	-3.97271	9.16327e-05	0.00100338	1.08871
GNGT1	-1.53196	-1.95811	-3.0719	0.00293963	0.0373281	-1.78737		CLDN4	-1.62934	1.77219	-3.96395	9.43561e-05	0.00103028	1.05541
TEX15	-1.86387	-5.71544	-3.03906	0.00325319	0.0400259	-1.85669		UGT8	-1.37689	-3.55911	-3.95315	0.00010695	0.00113439	1.0253
GPR119	-1.6543	-2.47398	-3.04751	0.00374509	0.0446453	-1.88754		SLC6A6	-1.02311	0.58309	-3.95573	9.73942e-05	0.00105684	1.02489
SPIB	-1.009	-2.71093	-3.07953	0.00235731	0.0318444	-1.90661		GAL3ST1	-1.32846	2.01979	-3.94577	0.000101475	0.00109193	0.989387
PAGE2B	-1.53515	-0.918634	-3.03907	0.00290862	0.037096	-1.91316		SPOCK1	-1.31137	-1.50083	-3.9398	0.000104076	0.00111062	0.968164
ADAMDEC1	-1.10334	-1.15501	-3.06107	0.00250832	0.0334135	-1.95421		KCNF1	-1.32714	-1.17959	-3.93189	0.000109399	0.00115212	0.945403
CDH10	-1.91017	-4.26445	-2.97145	0.00425963	0.0487479	-2.03549		TMEM40	-1.02314	-2.85426	-3.92745	0.000112367	0.00117313	0.931844
SULT2B1	-1.11741	-2.45269	-3.03025	0.00277313	0.0358692	-2.03696		ST6GALNAC5	-1.16064	-3.3803	-3.92633	0.000117257	0.00121432	0.931434
ISM2	-1.38546	-5.05015	-2.95705	0.00410829	0.0475763	-2.06252		BACE2	-1.0703	1.64182	-3.92819	0.000108564	0.00114647	0.924812
EPHB2	-1.11904	-0.721987	-3.02233	0.00281436	0.0362071	-2.08058		AFF2	-1.38961	-5.88355	-3.9177	0.000120089	0.00123767	0.901019
TRIM54	-1.20644	-2.32177	-3.00185	0.00306042	0.0384186	-2.09729		ENTPD3	-1.12518	-3.53197	-3.91375	0.000121469	0.00125022	0.886878
DCC	-1.2843	-5.02165	-2.93804	0.00381106	0.0452629	-2.21765		CRYBA2	-1.09341	-3.25645	-3.91265	0.000141852	0.00140996	0.842919
TMEM52B	-1.07226	-3.61804	-2.93394	0.00386595	0.0457447	-2.24105		HTR3A	-1.48832	-3.11453	-3.89978	0.000136268	0.0013636	0.832575
RTBDN	-1.24643	-2.60709	-2.92256	0.00402475	0.0469285	-2.24774		B4GALNT1	-1.1039	-0.158957	-3.88725	0.000127446	0.0012985	0.777137
SLC30A3	-1.09691	-3.15696	-2.91899	0.00391008	0.0461529	-2.35042		CNGB3	-1.02324	-4.63846	-3.88149	0.000142647	0.00141279	0.773166
NKX2-6	-7.47022	-0.559891	-10.5674	0.000131514	0.00396383	-3.12785		MST1R	-1.09631	-1.32391	-3.88381	0.000129166	0.00131228	0.764799
								ZNF239	-1.13618	-0.514959	-3.88167	0.000130786	0.00132525	0.759441
								SSUH2	-1.22825	-0.487975	-3.88116	0.000130938	0.00132609	0.756779
								LGALS7B	-1.14722	-2.31407	-3.87762	0.000161592	0.00155101	0.726045
								ARNT2	-1.30626	-1.14096	-3.87241	0.000135356	0.00135942	0.724936
								KCNH7	-1.11728	-4.36743	-3.85544	0.000160068	0.00154313	0.681259
								PRSS21	-1.36435	-2.94029	-3.84376	0.000162035	0.00155294	0.642639
								CTHRC1	-1.08176	1.98161	-3.8418	0.000152038	0.00147696	0.614826
								CD1A	-1.03983	-2.90103	-3.83027	0.000166385	0.00158283	0.592458
								CXCL5	-1.75539	-1.26002	-3.81675	0.00017367	0.00163519	0.542643
								ABCC8	-1.10789	-3.66711	-3.81445	0.000176126	0.00164786	0.536373
								SPATA17	-1.08179	-3.85855	-3.80815	0.000177512	0.00165668	0.50987
								SGPP2	-1.25984	-1.24303	-3.80976	0.000173218	0.00163174	0.505366
								ANKRD1	-1.22638	0.0478624	-3.80417	0.000177256	0.00165564	0.486499
								CALY	-1.022	-3.17472	-3.80088	0.000182326	0.00168785	0.483219
								HSPB8	-1.11195	2.525	-3.8033	0.000176327	0.00164894	0.478635
								UNC13A	-1.13641	-3.87926	-3.79899	0.000181393	0.00168083	0.470291
								LAMC2	-1.35893	-1.46878	-3.7978	0.000180903	0.00167792	0.462446
								FOLR1	-1.28839	-0.947306	-3.77399	0.000202862	0.00184518	0.391626
								C12orf75	-1.04437	2.20161	-3.7744	0.000196916	0.00179619	0.377244
								GOLGA7B	-1.18423	-1.59393	-3.75941	0.000209083	0.00189106	0.326903
								HHIPL2	-1.2723	-1.60244	-3.75144	0.00021647	0.00194148	0.302817
								HCAR3	-1.03633	-2.57398	-3.7445	0.000232852	0.00205689	0.300167
								CPA2	-1.96052	-2.99995	-3.74937	0.000269715	0.00230435	0.2864
								CA12	-1.41084	0.716899	-3.74479	0.000220666	0.00197269	0.275254
								COL24A1	-1.18762	-3.6489	-3.73361	0.000233949	0.0020637	0.248127
								FLNC	-1.2445	-0.0471983	-3.73369	0.000229962	0.00203598	0.236052
								LCN15	-1.30887	-4.02199	-3.72416	0.000295145	0.00246483	0.205487
								VLDLR	-1.093	-0.560564	-3.72356	0.000239087	0.00209846	0.201504
								MIOX	-1.18472	-1.36781	-3.7134	0.000251571	0.00218578	0.17585
								ADAM12	-1.01462	-1.97613	-3.71328	0.000248351	0.00216401	0.165558
								LMTK3	-1.21946	-1.60775	-3.70907	0.000253746	0.00219798	0.155662
								FAM155B	-1.17126	-0.961578	-3.70091	0.000264661	0.00226921	0.136052
								SPINK4	-1.62421	-1.64796	-3.69796	0.000321141	0.002614	0.129484
								GXYLT2	-1.02391	-1.76005	-3.68151	0.000281707	0.00238352	0.0623469
								EVC2	-1.08766	-1.2417	-3.68158	0.000280055	0.00237376	0.0583543
								EPS8L1	-1.11078	-1.27724	-3.68164	0.000279429	0.00237262	0.0564835
								NDP	-1.12569	-3.63879	-3.67873	0.00035324	0.00281468	0.0538585
								DKK1	-1.66977	0.254116	-3.66902	0.000296191	0.00246917	0.023064
								DSG4	-1.02327	-4.58479	-3.65726	0.000344841	0.00276374	0.0185812
								OLR1	-1.12391	-1.35341	-3.66688	0.000298557	0.00248043	0.0151377
								FIBCD1	-1.20229	-3.39638	-3.65897	0.000319233	0.00260066	0.0124748
								ZG16B	-1.1498	-1.62861	-3.65645	0.000310329	0.00255729	-0.0197426
								PITX1	-1.58423	-0.284571	-3.65224	0.000319138	0.00260066	-0.024779
								BRDT	-1.69873	-4.82766	-3.61822	0.00043919	0.00334475	-0.134839
								PAGE2B	-1.88652	-0.538643	-3.60778	0.000417584	0.00321064	-0.142601
								PLEK2	-1.11101	2.32932	-3.60057	0.000377266	0.00296206	-0.217965
								CACNA1E	-1.12032	-5.1083	-3.58946	0.000407027	0.00313978	-0.224089
								CDCA7	-1.1544	-0.519612	-3.596	0.000383643	0.00299992	-0.23327
								PQLC2L	-1.27056	-3.9028	-3.57291	0.00046296	0.00348177	-0.252732
								NAT8L	-1.05602	-2.97104	-3.58259	0.00040495	0.00312972	-0.272788
								MAGEA3	-2.44835	0.675628	-3.53728	0.000534419	0.00389446	-0.362819
								PNMA3	-1.17743	-0.523088	-3.55366	0.000448538	0.0034025	-0.372107
								LYPD1	-1.16132	0.845355	-3.54961	0.000454378	0.00343599	-0.387644
								INSM1	-1.49966	-4.04595	-3.53524	0.000597138	0.00421182	-0.397552
								SOHLH1	-1.54119	-3.38597	-3.53236	0.00059374	0.0041982	-0.398096
								CD177	-1.01305	-2.65037	-3.5308	0.000501578	0.00370572	-0.417865
								PIWIL3	-1.28365	-5.20008	-3.52982	0.000677265	0.004618	-0.481357
								SOHLH2	-2.07081	-2.52011	-3.51081	0.000666511	0.00456825	-0.481825
								GABRG3	-1.24597	-5.23872	-3.49683	0.000592956	0.00419442	-0.498435
								GLB1L3	-1.2871	-4.82654	-3.49345	0.000597164	0.00421182	-0.511158
								ZNF695	-1.2047	-3.43795	-3.44969	0.000685028	0.00465776	-0.657726
								DIRAS1	-1.14827	-2.0521	-3.46117	0.00063	0.00437776	-0.664614
								MMP17	-1.06694	-1.61437	-3.4639	0.000619637	0.00432602	-0.66502
								WIPF3	-1.0259	-0.262639	-3.45553	0.000637655	0.00441822	-0.693429
								STRA6	-1.12819	-3.42842	-3.44608	0.000674542	0.00460269	-0.694658
								SLC30A8	-1.46635	-4.91144	-3.4205	0.00084665	0.00545684	-0.722459
								EPPK1	-1.11366	-0.700658	-3.44077	0.000672254	0.00459425	-0.740517
								RHOV	-1.21503	-1.46988	-3.42446	0.000724789	0.00488504	-0.768248
								GAD1	-1.14197	-3.75369	-3.42016	0.000737765	0.00494313	-0.778558
								AQP10	-1.48096	-2.12082	-3.39661	0.000855975	0.00548981	-0.800212
								GUCY2C	-1.23888	-1.06931	-3.41691	0.000737353	0.00494208	-0.804701
								KRT80	-1.21798	-1.22336	-3.41699	0.000733045	0.00492691	-0.812712
								SYT8	-1.30298	-1.98164	-3.41027	0.000757416	0.00504674	-0.81903
								GJB3	-1.00678	-1.91687	-3.40634	0.000769309	0.00510481	-0.829427
								ISM2	-1.54309	-4.62527	-3.38127	0.000969673	0.00604271	-0.836859
								DQX1	-1.48353	-2.10531	-3.39451	0.000813009	0.005291	-0.850182
								ASPHD1	-1.18371	0.73546	-3.40375	0.000764753	0.00508508	-0.861096
								BCAS1	-1.14614	-1.65331	-3.39329	0.000795312	0.00521577	-0.890049
								CTSE	-1.37045	-1.6541	-3.37041	0.000900624	0.0057165	-0.905442
								SUN3	-1.03081	-3.55478	-3.34642	0.00102852	0.00633642	-0.94736
								RAB3B	-1.05296	0.258137	-3.36931	0.000863854	0.00552861	-0.967657
								KLC3	-1.13899	-2.7993	-3.35071	0.000934946	0.00588482	-1.00266
								CXCL8	-1.15075	2.17763	-3.35279	0.000913983	0.00578887	-1.02144
								C1orf106	-1.18347	-0.0193831	-3.34562	0.000938787	0.00590239	-1.04077
								SLC29A4	-1.06496	1.62767	-3.33749	0.000963247	0.00601694	-1.07016
								LRRIQ1	-1.16195	-4.99986	-3.29091	0.00131132	0.00756847	-1.10051
								VEPH1	-1.12653	-2.49635	-3.32056	0.00102915	0.00633824	-1.10889
								ABCB5	-1.26685	-4.38649	-3.29902	0.00115726	0.00691739	-1.11444
								SLC2A5	-1.16134	-0.835839	-3.32159	0.00101896	0.00628959	-1.11737
								TSPAN19	-1.43281	-4.82216	-3.35942	0.00142323	0.00805519	-1.11782
								ADORA1	-1.01616	-1.09472	-3.31537	0.00104246	0.00640183	-1.13372
								GTSF1	-1.42294	-1.40728	-3.30017	0.00110759	0.00670572	-1.16511
								CDR1	-1.40416	-4.32098	-3.34854	0.00151536	0.00845262	-1.17498
								PRSS1	-1.98811	-3.01732	-3.26664	0.00149565	0.00836454	-1.17865
								SLC6A14	-1.65578	-3.46197	-3.26203	0.00139161	0.00790686	-1.18063
								CDX2	-1.08604	-4.42998	-3.25767	0.00134386	0.00771471	-1.22836
								CCL7	-1.08791	-2.57162	-3.22979	0.00171235	0.00929594	-1.28166
								KCNH2	-1.19056	-2.86868	-3.26026	0.0012665	0.00738714	-1.2901
								NPTX1	-1.06715	-4.60683	-3.24183	0.00138609	0.00788437	-1.29971
								RFX6	-1.20061	-3.95186	-3.22531	0.00153669	0.00853457	-1.30309
								SPINT1	-1.2279	1.96067	-3.26193	0.00124773	0.00731529	-1.30397
								B3GNT3	-1.16814	2.42105	-3.25527	0.001279	0.00744235	-1.31982
								GNG4	-1.48674	-1.17783	-3.25022	0.00130637	0.00754437	-1.32661
								CTAG2	-2.18495	1.34619	-3.19633	0.00173877	0.00940233	-1.36658
								MFAP2	-1.00961	-0.338316	-3.23478	0.00137124	0.00781831	-1.38036
								MMP8	-1.01278	-4.96843	-3.18854	0.00196055	0.0103152	-1.39788
								PYCR1	-1.06255	2.63897	-3.22326	0.00142178	0.00805093	-1.4217
								PRSS16	-1.49004	-2.88658	-3.19493	0.00162284	0.00889519	-1.43571
								CTSV	-1.09819	-1.04046	-3.21702	0.00145432	0.00818093	-1.43681
								CDH10	-1.81011	-3.90259	-3.16242	0.00211924	0.0109529	-1.46285
								PTPN20A	-1.08096	-2.84778	-3.19046	0.00162868	0.00892212	-1.46656
								CST1	-1.59872	0.0723226	-3.16266	0.00184146	0.0098174	-1.50275
								POPDC3	-1.54277	-2.14362	-3.15803	0.00188899	0.010018	-1.50319
								KLF14	-1.01728	-4.76817	-3.14666	0.00220539	0.0112743	-1.50493
								OR8A1	-1.22117	-2.47631	-3.18297	0.00227827	0.0115701	-1.50895
								MRAP2	-1.02195	0.94893	-3.19108	0.00158944	0.00875075	-1.50981
								CRISP2	-2.05774	-1.76916	-3.14118	0.0024075	0.0120738	-1.54617
								AHNAK2	-1.04789	-2.50657	-3.17868	0.00165427	0.00903664	-1.54918
								MMP7	-1.40725	0.922747	-3.17414	0.00168876	0.0091834	-1.55076
								GOLGA6L2	-1.56547	-4.59159	-3.21671	0.00237328	0.0119426	-1.57169
								GAL	-1.1774	-1.96991	-3.12645	0.00210177	0.0108841	-1.58756
								FABP6	-1.22156	-1.67798	-3.12311	0.00211792	0.0109496	-1.59372
								MAGEA12	-2.27605	-0.477634	-3.11394	0.0022511	0.0114594	-1.60136
								FERMT1	-1.0049	-0.217571	-3.15466	0.00179715	0.00964231	-1.6124
								TREML4	-1.10525	-3.43355	-3.10154	0.00238355	0.0119818	-1.62918
								DSCR8	-1.59361	-1.02976	-3.10238	0.00229679	0.0116336	-1.64728
								PAEP	-1.77051	-0.689747	-3.11114	0.00215242	0.0110764	-1.66245
								SLC22A31	-1.66769	0.123661	-3.11941	0.00204675	0.0106784	-1.68295
								UGT1A10	-1.5703	-2.30537	-3.07939	0.002444	0.0121903	-1.71991
								CCL20	-1.05054	4.59962	-3.11327	0.00204833	0.0106838	-1.74857
								PSMA8	-1.38173	-3.52272	-3.05009	0.00297961	0.0142358	-1.75627
								SPINK1	-1.57834	6.03275	-3.10753	0.00208715	0.0108306	-1.76539
								SYT1	-1.13603	-1.36427	-3.10023	0.00214214	0.0110379	-1.7801
								C1orf116	-1.0595	-1.04617	-3.10017	0.00214256	0.0110379	-1.78027
								HIST3H2A	-1.05471	0.536748	-3.08739	0.00223267	0.0113836	-1.81904
								NQO1	-1.15614	4.54048	-3.08429	0.00225036	0.0114586	-1.83409
								RPS6KA6	-1.09642	-4.1893	-3.04051	0.00269487	0.0131824	-1.86392
								CAMKV	-1.11119	-4.30333	-3.01084	0.00316182	0.0149091	-1.86985
								LINGO2	-1.10466	-4.97337	-3.00299	0.0034992	0.0160706	-1.8802
								GLDN	-1.05479	-1.48062	-3.06561	0.00239493	0.0120202	-1.88245
								NRCAM	-1.14826	-0.748016	-3.06565	0.00239465	0.0120202	-1.88326
								CNTNAP4	-1.44161	-2.29763	-3.0197	0.00292511	0.0140464	-1.89667
								VWDE	-1.16002	-4.63926	-3.01427	0.00298797	0.0142682	-1.90505
								GPR115	-1.37057	-3.57467	-2.99092	0.00342023	0.0158353	-1.90955
								MAGEA6	-2.29965	0.611962	-2.99066	0.00330526	0.0154248	-1.93292
								IGF2BP3	-1.1564	-1.97498	-3.04312	0.00258605	0.0127514	-1.93456
								C5orf58	-1.02578	-2.61444	-3.03832	0.00263757	0.0129547	-1.93557
								TSPY2	-2.66614	-1.21083	-3.07667	0.00381272	0.0171457	-1.94709
								RPL10L	-1.18348	-1.73902	-2.99071	0.0032641	0.0152697	-1.94919
								S100A14	-1.0203	3.99576	-3.04175	0.00258257	0.0127463	-1.95599
								HMGA2	-1.37185	-4.90815	-3.0101	0.00293605	0.0140836	-1.97096
								BPIFA2	-1.2761	-1.35328	-2.97612	0.00343596	0.0158873	-1.97681
								CARTPT	-1.53713	-3.29238	-3.10445	0.00389043	0.0174059	-2.01085
								DMRT1	-1.05897	-4.73702	-2.96149	0.00433301	0.0189592	-2.01687
								DMRT2	-1.2671	-4.15506	-2.94835	0.00398476	0.0177291	-2.01781
								LIN28A	-1.14605	-5.13132	-2.94768	0.00391642	0.0175018	-2.02064
								NUPR1L	-1.20932	-2.2597	-2.95378	0.00434443	0.0189963	-2.02389
								CTXN2	-1.20565	-4.4472	-3.00179	0.00436432	0.019053	-2.02472
								MTNR1B	-1.86779	-2.27694	-2.93671	0.0041798	0.0184016	-2.04438
								GNGT1	-1.35303	-1.80135	-2.93574	0.0040587	0.0179628	-2.04981
								HAPLN1	-1.06996	-4.42145	-2.95988	0.00351968	0.0161441	-2.05904
								RBP2	-1.03151	-1.2811	-2.97883	0.00322579	0.0151382	-2.06758
								C2CD4A	-1.01003	-0.0327873	-2.99813	0.0029744	0.014218	-2.07389
								NPPB	-1.04491	-1.89049	-2.92771	0.00402734	0.0178609	-2.09352
								TFF2	-1.55852	-0.333284	-2.93748	0.00380387	0.0171139	-2.0943
								TCF24	-1.12992	-3.50978	-2.90763	0.00452251	0.0195357	-2.10137
								MYO18B	-1.2276	-3.16151	-2.97008	0.00328448	0.0153464	-2.11847
								TEX15	-1.51307	-5.48766	-2.9093	0.00433592	0.0189677	-2.12617
								CEACAM6	-1.39671	-2.60866	-2.9288	0.00389003	0.0174059	-2.13672
								MISP	-1.39783	-0.569112	-2.94994	0.00349263	0.0160545	-2.17938
								BEX2	-1.20928	1.81243	-2.94881	0.00348015	0.0160238	-2.20632
								TACR3	-1.73951	-5.05915	-2.91572	0.00556012	0.0230275	-2.22919
								CACNG4	-1.21683	-1.29794	-2.92828	0.00372544	0.0168277	-2.24884
								ZNF280A	-1.23293	-3.7175	-2.83128	0.0057436	0.023625	-2.29671
								NYAP2	-1.36067	-5.3333	-2.83125	0.00602549	0.0245074	-2.30197
								DSG3	-1.44205	-4.62902	-2.83041	0.00573207	0.0235927	-2.30467
								C19orf81	-1.09653	-1.28232	-2.87254	0.00456671	0.0196694	-2.30659
								PPP2R2C	-1.35277	-2.81276	-2.87769	0.00438634	0.0191145	-2.36023
								TMPRSS3	-1.07274	-0.245026	-2.89092	0.00415689	0.0183217	-2.37339
								FA2H	-1.02826	-2.31686	-2.86917	0.00450716	0.0194882	-2.38021
								ZIC1	-1.29692	-0.364153	-2.86922	0.00450294	0.0194818	-2.38185
								RFPL4B	-1.61729	-0.608674	-2.80027	0.00594485	0.0242715	-2.40957
								MAGEB2	-1.98386	0.070596	-2.79118	0.00617487	0.02491	-2.41632
								KCNK9	-1.19279	-2.72602	-2.83827	0.00499638	0.0211422	-2.43164
								TMC5	-1.15188	-0.834887	-2.85843	0.00459172	0.0197595	-2.4638
								CADM2	-1.05368	-4.05267	-2.79438	0.00575058	0.0236487	-2.51739
								C8orf22	-2.13402	-2.99608	-2.74198	0.00835052	0.0315176	-2.53398
								NLRP5	-1.21604	-5.24726	-2.72079	0.00831522	0.0314342	-2.54301
								TEX101	-1.06217	-2.95071	-2.74548	0.00691153	0.0271602	-2.55611
								OR8G5	-1.22065	-1.84349	-2.70966	0.00819727	0.0310851	-2.5714
								TINAG	-1.46878	-0.48957	-2.77675	0.00601477	0.0244845	-2.58655
								UPK3A	-1.34298	0.960043	-2.78328	0.00580236	0.0238209	-2.63288
								MUC15	-1.48844	-1.79806	-2.70722	0.00767523	0.0295235	-2.6575
								TMEM207	-1.35126	-3.38712	-2.66171	0.0105387	0.0377026	-2.70663
								COMP	-1.09507	-0.728578	-2.72627	0.00690078	0.0271401	-2.76078
								LALBA	-1.28993	-3.9883	-2.82331	0.00987202	0.0359377	-2.76369
								NKX6-1	-1.32019	-5.17997	-2.66309	0.0113856	0.0399759	-2.76538
								FAM9A	-1.10244	-2.73995	-2.6213	0.0102314	0.0369116	-2.79494
								PLSCR5	-2.55066	-4.03839	-2.68466	0.0122371	0.0422654	-2.84464
								PAGE2	-1.91149	-0.0749476	-2.59496	0.0107135	0.0381864	-2.8874
								MCOLN3	-1.00481	-2.83255	-2.68281	0.0078016	0.0298818	-2.89162
								HBE1	-1.17283	-1.99656	-2.59227	0.0107814	0.0383761	-2.89829
								SYT13	-1.19706	-1.54702	-2.66551	0.0082598	0.0312669	-2.89985
								GUCA2A	-1.03042	-0.509596	-2.6414	0.0089223	0.0331948	-2.92449
								NKX6-3	-1.6856	-4.14346	-2.5469	0.0138027	0.0462963	-2.92561
								SST	-2.11407	-1.22156	-2.53244	0.0143193	0.0475084	-2.95335
								SLC27A6	-1.00526	-4.81971	-2.52738	0.0142849	0.0474352	-2.96314
								DLX6	-1.35577	-2.98285	-2.57209	0.0112497	0.0395709	-2.97117
								WNK2	-1.15237	-1.49579	-2.6588	0.0083154	0.0314342	-2.98453
								TFDP3	-1.73035	-0.388836	-2.5255	0.0134529	0.0454949	-2.98993
								KCNV1	-1.37706	-5.26811	-2.51067	0.0152567	0.0498299	-2.99258
								CPLX2	-1.54184	0.00728971	-2.6375	0.00890215	0.0331326	-2.99828
								EYA4	-1.0895	-4.55137	-2.58014	0.0107466	0.0382865	-3.02043
								COL11A1	-1.02335	-2.57903	-2.60954	0.00970013	0.0354929	-3.03426
								SLC34A2	-1.26561	-1.75829	-2.6147	0.00952591	0.0349882	-3.04014
								COL22A1	-1.0149	-2.41553	-2.6216	0.00929934	0.0342782	-3.04787
								IGDCC3	-1.01846	-3.96249	-2.59704	0.010071	0.0364864	-3.0537
								NAA11	-1.69951	-0.94487	-2.49762	0.0142586	0.0473907	-3.064
								GLP1R	-1.18702	-2.69996	-2.54156	0.0120301	0.0417598	-3.08926
								TFF1	-1.21218	0.240387	-2.49411	0.0136692	0.046043	-3.20099
								FAM178B	-1.086	-3.55335	-2.50245	0.0131225	0.0446567	-3.26991
								AFP	-1.17739	3.63484	-2.52304	0.0122068	0.0421984	-3.32445
								NPTX2	-1.02861	-0.480401	-2.5096	0.0126975	0.0435281	-3.34044
								OR51G2	-2.69388	-2.58065	-3.50293	0.00789988	0.0302069	-3.38279
								AKR1B10	-1.13972	7.39382	-2.49177	0.0133131	0.0451649	-3.39636
