# Supplementary material for: Identification of the Immune Cell Infiltration Landscape in Hepatocellular Carcinoma to Predict Prognosis and Guide Immunotherapy
Source: Front Genet. 2021 Nov 25;12:777931. doi: 10.3389/fgene.2021.777931 (PMC8657761; doi:10.3389/fgene.2021.777931)
Supplement: Supplementary file 1 [file Presentation1.zip › Table 3.XLSX]

## Sheet: Sheet1
Table-S3: ICI signature genes A and B
GeneID	Correlation	Pvalue	ICI-signature-group
AFM	0.145706	0.00712007	A
ATXN3L	0.124703	0.0214521	A
HBE1	0.120863	0.0258424	A
GLDN	0.116432	0.0318494	A
RUNDC3A	0.110545	0.0416403	A
GAGE12H	0.108566	0.0454568	A
FABP6	0.107445	0.0477463	A
CSN2	0.105755	0.051378	A
GRIN2B	0.101432	0.0617269	A
CLEC3B	0.099864	0.0658828	A
NLRP5	0.0998133	0.0660208	A
ABCB5	0.0979342	0.0713089	A
CLEC4M	0.0979212	0.0713467	A
ATP2B3	0.0966999	0.0749668	A
RNASE2	0.0962103	0.0764595	A
TKTL1	0.0949049	0.0805573	A
SNCG	0.0928905	0.0872273	A
CCNE1	0.0909378	0.0941099	A
SPP1	0.0878722	0.105782	A
TRIM54	0.0873463	0.107895	A
DCDC2	0.0853724	0.116122	A
CA12	0.0840896	0.121727	A
CACNA1E	0.083913	0.122514	A
RASAL1	0.0833533	0.125037	A
BPIFB6	0.0808109	0.137008	A
C8orf22	0.0798038	0.141986	A
SULT1C2	0.0796056	0.142983	A
PDIA2	0.0794293	0.143873	A
TMEM40	0.0793192	0.144431	A
SLC30A8	0.078938	0.146376	A
PAGE2B	0.0783388	0.149474	A
PRSS16	0.0781193	0.150621	A
HSPB8	0.0779327	0.151601	A
RAP1GAP	0.0776431	0.153133	A
OR2G6	0.0774536	0.154141	A
VEPH1	0.0772261	0.155358	A
C5orf58	0.0763931	0.159877	A
CSN3	0.0750742	0.167233	A
TMEM63C	0.0724359	0.182701	A
KCNF1	0.0716518	0.187496	A
BRDT	0.0714678	0.188634	A
C12orf56	0.0709597	0.191804	A
SPOCK1	0.0705718	0.194251	A
CASQ2	0.0701534	0.196915	A
SIGLEC14	0.0696733	0.200005	A
COL11A1	0.0692319	0.202876	A
ANKRD33	0.0689574	0.204677	A
HES2	0.0680654	0.210608	A
PAEP	0.0678531	0.212038	A
COL9A2	0.0676387	0.213489	A
KIF5A	0.0675473	0.21411	A
CNTN4	0.0664338	0.221777	A
PGLYRP2	0.0657592	0.226515	A
EDA	0.0653748	0.229248	A
OR4K1	0.0647631	0.233644	A
WNK2	0.0642723	0.237214	A
NAT8L	0.0635383	0.242623	A
PQLC2L	0.0632914	0.244463	A
DHDH	0.0628957	0.24743	A
FOXJ1	0.0626465	0.249312	A
CACNA1H	0.0614179	0.258735	A
ASPG	0.0612367	0.260145	A
RPL10L	0.0605285	0.265708	A
ZNF812	0.0596361	0.272833	A
GAL	0.0589768	0.278179	A
SPP2	0.058278	0.283923	A
TM4SF19	0.0572619	0.292417	A
UNC13A	0.0565457	0.298505	A
LAD1	0.0560233	0.302999	A
GFRA1	0.0554705	0.307802	A
TCF24	0.0547992	0.313702	A
DKKL1	0.0545308	0.316082	A
DERL3	0.0538562	0.322115	A
HGFAC	0.0538203	0.322438	A
NANOS1	0.0535572	0.324813	A
CD300LB	0.0534759	0.325549	A
SPARCL1	0.0534547	0.325741	A
CARTPT	0.0534348	0.325922	A
TNNT2	0.052805	0.331664	A
ENTPD3	0.0526851	0.332764	A
MTCL1	0.0523699	0.335669	A
MS4A3	0.0519762	0.339319	A
GLYAT	0.0511082	0.347458	A
GTSF1	0.0501728	0.356364	A
TOX	0.0501312	0.356763	A
OBSCN	0.0500232	0.357803	A
OGN	0.0499717	0.358298	A
COLEC11	0.0491929	0.365847	A
SLC7A11	0.0490161	0.367575	A
PLSCR5	0.0489203	0.368513	A
ESR1	0.0481127	0.37648	A
FAM180A	0.048002	0.377581	A
OR6C2	0.0477755	0.379839	A
ATOH8	0.0470973	0.386648	A
SMIM22	0.0468943	0.388699	A
GAD1	0.0455679	0.402271	A
PIFO	0.0455447	0.402512	A
HUNK	0.044824	0.410006	A
ALPK3	0.0443757	0.414709	A
ASPHD1	0.0441505	0.417083	A
CD300LG	0.0441233	0.41737	A
SLC22A31	0.0437278	0.421562	A
PPAP2C	0.0432939	0.426187	A
PTHLH	0.0432817	0.426317	A
UGT1A10	0.0430223	0.429098	A
SLC11A1	0.0426773	0.432811	A
HAGHL	0.0424921	0.434813	A
TSHR	0.0424794	0.43495	A
DKK1	0.0420228	0.439907	A
S100A9	0.0418286	0.442026	A
NPTX2	0.0417587	0.442789	A
ESYT3	0.0415882	0.444656	A
SUN3	0.0411144	0.449865	A
TSPY4	0.0410773	0.450274	A
TRIM6	0.0409569	0.451605	A
HKDC1	0.0407128	0.454308	A
DEPDC1B	0.04071	0.454339	A
DIRAS1	0.0405387	0.456241	A
CARD14	0.0400335	0.461878	A
GLP1R	0.0398709	0.463701	A
HNF1B	0.0397274	0.465312	A
NQO1	0.0396877	0.465758	A
FAM155B	0.039085	0.472565	A
SOHLH1	0.0389714	0.473853	A
TDRD5	0.0388918	0.474758	A
TPRXL	0.0388032	0.475766	A
TTC36	0.0386498	0.477513	A
MFSD2A	0.038159	0.483128	A
SULT2B1	0.0381247	0.483521	A
ATP1A3	0.0378582	0.486586	A
GPR182	0.037749	0.487844	A
FAM178B	0.0376179	0.489359	A
SYT13	0.0366737	0.500333	A
COL25A1	0.0364761	0.502646	A
IGLON5	0.0363587	0.504023	A
TFF2	0.035788	0.510745	A
LYZL4	0.0355906	0.51308	A
IQCD	0.0353681	0.51572	A
GAL3ST1	0.0353409	0.516043	A
BIRC7	0.0352319	0.517339	A
COL24A1	0.034771	0.522838	A
SSUH2	0.0347698	0.522851	A
SEMA6A	0.034712	0.523544	A
CRMP1	0.0346699	0.524047	A
TEX101	0.0346687	0.524062	A
C11orf86	0.0346045	0.524831	A
VCX3B	0.0340648	0.53132	A
TMEM155	0.033918	0.533092	A
FTCD	0.03383	0.534156	A
ANKRD1	0.0335966	0.536982	A
UPP2	0.0335354	0.537724	A
RNF183	0.0334314	0.538986	A
TRIM17	0.0334247	0.539068	A
HCAR2	0.0328593	0.545959	A
SOX4	0.0326788	0.548167	A
SST	0.0326461	0.548568	A
EVC2	0.0322471	0.553468	A
SLC22A15	0.0317555	0.559535	A
GDF15	0.0316812	0.560454	A
CDR1	0.0306583	0.573188	A
OLR1	0.0305047	0.575113	A
KCNJ11	0.029923	0.582427	A
CDHR2	0.0297597	0.584487	A
BTNL9	0.0296483	0.585895	A
TFF1	0.0295862	0.586681	A
CLEC1B	0.0294841	0.587973	A
FOLR1	0.0291734	0.591915	A
TENM4	0.0291308	0.592455	A
AKR1B10	0.029074	0.593178	A
CNTNAP4	0.0290448	0.59355	A
PAPLN	0.0288639	0.595852	A
SLC27A6	0.0286364	0.598755	A
PLCXD3	0.0283408	0.602535	A
CA4	0.0280558	0.60619	A
PRR26	0.0280506	0.606256	A
FCGBP	0.0279879	0.607062	A
GOLGA6L2	0.0279378	0.607706	A
EPO	0.0277557	0.610049	A
MCOLN3	0.0275545	0.612642	A
AFF2	0.0275084	0.613237	A
PLA2G4F	0.0273097	0.615804	A
KLC3	0.027251	0.616563	A
SLC22A7	0.0269432	0.620551	A
CTNNA3	0.0262315	0.629816	A
COL4A6	0.0257471	0.636154	A
DQX1	0.0255757	0.638403	A
DSCR8	0.0253219	0.641739	A
CDH16	0.0253115	0.641877	A
TMC4	0.0251566	0.643917	A
IGF2	0.0248726	0.647664	A
KRT23	0.0241111	0.657756	A
LIN28A	0.0237892	0.66204	A
RHOV	0.0235589	0.665112	A
PDE9A	0.0233066	0.668486	A
CYP2C9	0.0229843	0.672803	A
SYT3	0.0228257	0.674931	A
LYPD1	0.0218359	0.688274	A
FCN2	0.0217271	0.689746	A
ADORA1	0.0215921	0.691576	A
NPTX1	0.0215199	0.692554	A
B4GALNT1	0.0214626	0.69333	A
TPSG1	0.021406	0.694099	A
TINAG	0.0209218	0.700682	A
AREG	0.0203892	0.707949	A
C5orf30	0.0201852	0.710739	A
NCF2	0.020134	0.71144	A
HHIPL2	0.020029	0.712878	A
CD24	0.019987	0.713454	A
INSL6	0.019516	0.71992	A
BACE2	0.0194399	0.720966	A
GNG4	0.0189755	0.727364	A
SLC34A2	0.0186283	0.73216	A
PFKP	0.0184201	0.73504	A
PRR32	0.0182508	0.737386	A
PAGE2	0.0178751	0.7426	A
LINGO2	0.017731	0.744602	A
FNDC5	0.0177231	0.744712	A
RIMS2	0.0175854	0.746627	A
C8orf74	0.0175603	0.746976	A
DSCR4	0.0174611	0.748357	A
PPP1R14C	0.0174464	0.748562	A
ELOVL7	0.0171725	0.75238	A
CALY	0.0169965	0.754836	A
CCL13	0.0169763	0.755119	A
NPPB	0.0165454	0.761143	A
DNASE1L3	0.0163297	0.764165	A
C19orf81	0.0163116	0.764419	A
PHLDA2	0.0161026	0.76735	A
AQP10	0.015875	0.770546	A
PRR7	0.0156257	0.774051	A
ARHGEF16	0.0151236	0.781124	A
SYT8	0.0149456	0.783636	A
GUCY2D	0.0148779	0.784592	A
GSTA2	0.0148342	0.785209	A
TMEM61	0.0148218	0.785385	A
ANGPTL1	0.0147521	0.78637	A
CDX2	0.014456	0.790556	A
NLRP7	0.0143556	0.791978	A
NRSN2	0.0137953	0.799922	A
ALDOB	0.0136597	0.801847	A
TTC39A	0.013536	0.803605	A
CFP	0.0134171	0.805296	A
FAM9A	0.0133955	0.805603	A
GPR115	0.0130773	0.810132	A
PDE2A	0.0129595	0.81181	A
LCN15	0.0127944	0.814163	A
RENBP	0.012652	0.816195	A
FAM19A5	0.0126471	0.816265	A
SFN	0.012229	0.822236	A
RFPL4AL1	0.0122127	0.82247	A
CA9	0.0121353	0.823576	A
SLC9A3	0.0118525	0.827622	A
SLC22A1	0.0113441	0.834908	A
IGLL5	0.0112155	0.836753	A
KLRC4	0.0108827	0.841532	A
RTP5	0.0106689	0.844606	A
OMD	0.0105963	0.845649	A
ABCC1	0.0105888	0.845757	A
ETV4	0.0104142	0.84827	A
TNFRSF9	0.0103806	0.848753	A
SPINT1	0.010366	0.848964	A
CYP4A11	0.0101224	0.852473	A
NCR1	0.00986965	0.856115	A
NRCAM	0.00895514	0.869322	A
HOXD9	0.0088096	0.871427	A
UGT8	0.00870942	0.872877	A
FA2H	0.00858835	0.874629	A
SNTG1	0.00853207	0.875444	A
NPFFR2	0.00825662	0.879434	A
PIWIL3	0.00819039	0.880394	A
OR8G5	0.00817463	0.880622	A
JSRP1	0.00815813	0.880862	A
EPS8L3	0.00798992	0.8833	A
ANKRD22	0.0077032	0.88746	A
RTBDN	0.00755352	0.889633	A
TAS2R60	0.00750408	0.890351	A
TREML4	0.00712617	0.89584	A
PAQR5	0.00702968	0.897243	A
LALBA	0.00689496	0.899202	A
RBP2	0.00674811	0.901337	A
ZG16B	0.0066289	0.903072	A
GADL1	0.00634088	0.907264	A
DPYSL4	0.00634034	0.907272	A
DUSP13	0.00605502	0.911427	A
AQP9	0.00559451	0.918139	A
BMP8B	0.00556961	0.918502	A
KCNH7	0.00554463	0.918866	A
MLC1	0.00550015	0.919515	A
PSMA8	0.00533309	0.921951	A
TBX4	0.00487395	0.928652	A
HAVCR2	0.00486183	0.928829	A
XCL1	0.00426677	0.937521	A
TMPRSS3	0.00410451	0.939892	A
MIOX	0.00376543	0.94485	A
SLC38A1	0.00366729	0.946285	A
MUC15	0.00359073	0.947405	A
C15orf43	0.00354742	0.948038	A
NDP	0.00326083	0.952231	A
DSG3	0.00323268	0.952643	A
COLEC10	0.00317436	0.953496	A
ZNF80	0.00309925	0.954595	A
FHDC1	0.00291263	0.957327	A
SGSM1	0.00285594	0.958157	A
LONRF2	0.00278143	0.959247	A
AHNAK2	0.00277578	0.95933	A
GHR	0.0027397	0.959858	A
EVC	0.00265989	0.961027	A
ADH1A	0.00258968	0.962055	A
IRF4	0.00236534	0.96534	A
ERVMER34-1	0.0023549	0.965492	A
HSD17B13	0.00229493	0.966371	A
ATP6V0D2	0.00223822	0.967201	A
LPCAT1	0.00188516	0.972373	A
COL4A5	0.00167597	0.975437	A
SLC4A11	0.00123952	0.981833	A
CTHRC1	0.00115459	0.983077	A
VLDLR	0.000438324	0.993575	A
SRD5A2	0.000298038	0.995631	A
FETUB	-0.000386592	0.994333	B
RASGRF1	-0.000435442	0.993617	B
ELFN1	-0.000581005	0.991484	B
LIPM	-0.000669877	0.990181	B
MEX3A	-0.00102614	0.98496	B
CYP2C8	-0.00114961	0.98315	B
KIR2DL4	-0.00147986	0.978311	B
PRSS21	-0.00181639	0.97338	B
IL18	-0.00230471	0.966227	B
GJB3	-0.00251266	0.963182	B
MMP10	-0.00360942	0.947131	B
S100A11	-0.00364224	0.946651	B
MZB1	-0.00385803	0.943496	B
TSPY2	-0.00387792	0.943205	B
G6PD	-0.00400006	0.941419	B
OSR2	-0.00415718	0.939123	B
HTRA3	-0.00420755	0.938386	B
UCHL1	-0.00421369	0.938297	B
RTP3	-0.00441852	0.935304	B
PRR19	-0.00452864	0.933695	B
INSM1	-0.00510407	0.925293	B
RFPL4B	-0.00525038	0.923158	B
CLGN	-0.0053045	0.922369	B
SULT1E1	-0.0056493	0.91734	B
SLC10A1	-0.00595667	0.91286	B
IGDCC3	-0.00604564	0.911564	B
CRHBP	-0.0061395	0.910196	B
SLC16A3	-0.00635908	0.906999	B
REN	-0.00640339	0.906354	B
CYP4A22	-0.00662848	0.903078	B
KCNK9	-0.00706144	0.896781	B
CST1	-0.00775699	0.886679	B
CDCA7	-0.00782455	0.885699	B
PLEK2	-0.00790535	0.884527	B
TNFSF9	-0.00828462	0.879028	B
BTN1A1	-0.00830931	0.878671	B
KLRK1	-0.00839423	0.87744	B
SPATA17	-0.00841182	0.877186	B
AQPEP	-0.00852885	0.875491	B
KLRD1	-0.00872131	0.872705	B
TREM1	-0.00879363	0.871658	B
IGF1	-0.00880621	0.871476	B
ACOT12	-0.00883049	0.871125	B
NXPH4	-0.00902009	0.868383	B
PRAME	-0.00905049	0.867943	B
TNNI3	-0.00927136	0.864751	B
CCR3	-0.00958422	0.860233	B
CRLF2	-0.0098197	0.856836	B
G6PC	-0.0099977	0.854269	B
EPS8L1	-0.0100439	0.853602	B
CYP2A6	-0.010191	0.851484	B
C7	-0.0101928	0.851458	B
GABRG3	-0.0102159	0.851125	B
GLYATL1	-0.0103442	0.849278	B
CNGB3	-0.0106348	0.845096	B
TMEM207	-0.0108035	0.84267	B
C12orf75	-0.0109474	0.840603	B
SH2D2A	-0.0113112	0.83538	B
CNGA1	-0.0113355	0.835031	B
JPH1	-0.011355	0.834752	B
ACER1	-0.0115514	0.831936	B
CPA5	-0.0116143	0.831034	B
CCNJL	-0.0117515	0.829069	B
MMP17	-0.011853	0.827615	B
RHOF	-0.0119159	0.826715	B
PPARGC1A	-0.0121649	0.823152	B
CLEC2L	-0.0122263	0.822275	B
SELM	-0.0124581	0.818962	B
LRRIQ1	-0.0125822	0.817192	B
UGT2B10	-0.0125998	0.816941	B
ALDOA	-0.0128128	0.813901	B
FCER1A	-0.0129181	0.8124	B
LMTK3	-0.0129287	0.812249	B
FAM227A	-0.0130152	0.811016	B
44453	-0.0133153	0.806744	B
IGSF3	-0.0133435	0.806343	B
S100A6	-0.013409	0.805411	B
LGALS7B	-0.0135201	0.803831	B
HCAR3	-0.0136937	0.801365	B
KCNV1	-0.0141636	0.794698	B
ACE2	-0.0141887	0.794342	B
HAVCR1	-0.0142749	0.793121	B
GLYATL3	-0.0142996	0.792771	B
CYP3A4	-0.0149446	0.783651	B
NUPR1L	-0.0150054	0.782792	B
SLC2A5	-0.0150188	0.782603	B
ARRDC5	-0.0151789	0.780344	B
KRT80	-0.0154056	0.777149	B
SPINK5	-0.0155411	0.775242	B
HABP2	-0.0156072	0.774311	B
TNNT1	-0.0159731	0.769168	B
CYP19A1	-0.0163464	0.76393	B
WIPF3	-0.0164469	0.762523	B
SERPINC1	-0.0165073	0.761676	B
LPA	-0.0166906	0.759112	B
XCL2	-0.0167335	0.758512	B
GUCY2C	-0.0168494	0.756891	B
IGSF23	-0.0168628	0.756704	B
CADM2	-0.0171777	0.752308	B
KCNQ5	-0.0173592	0.749777	B
GDF2	-0.0174759	0.748151	B
ISM2	-0.0175343	0.747338	B
CYP8B1	-0.0175849	0.746634	B
ADAM12	-0.0175856	0.746625	B
ZNF695	-0.0177285	0.744638	B
NDUFA4L2	-0.0177368	0.744522	B
DAGLA	-0.017921	0.741961	B
GCGR	-0.0179311	0.741821	B
ARNT2	-0.0182322	0.737645	B
SLC25A47	-0.0182684	0.737142	B
CPLX2	-0.0183257	0.736348	B
TNFRSF18	-0.0184564	0.734538	B
SGPP2	-0.0188497	0.729101	B
TACR3	-0.0188572	0.728997	B
PDZRN4	-0.0188929	0.728505	B
PPP1R9A	-0.0189252	0.728058	B
TMEM52B	-0.0189722	0.727409	B
CD244	-0.0190039	0.726973	B
UAP1L1	-0.0191201	0.725371	B
FAM110C	-0.019409	0.721392	B
CRISP2	-0.0195607	0.719305	B
CDHR1	-0.0198185	0.715765	B
FAM163B	-0.0200023	0.713244	B
COMP	-0.0201527	0.711184	B
CXCL5	-0.0203516	0.708462	B
TSPAN5	-0.0204173	0.707564	B
GOLGA7B	-0.020748	0.703051	B
PCK1	-0.0210221	0.699316	B
ACSM2A	-0.0211863	0.697083	B
SYNGR3	-0.0214764	0.693143	B
STK39	-0.0216057	0.691391	B
MMP16	-0.021732	0.689679	B
ENO2	-0.0225231	0.679	B
BEX2	-0.0225909	0.678088	B
MFAP2	-0.0226723	0.676993	B
NYAP2	-0.0229421	0.673368	B
EGLN3	-0.0230214	0.672305	B
ANXA10	-0.0230568	0.671831	B
HSD17B6	-0.0231592	0.670458	B
MMP12	-0.0231651	0.670379	B
PLEKHB1	-0.0231678	0.670344	B
CDC42BPG	-0.0232378	0.669406	B
FMO3	-0.023626	0.664217	B
KCNA2	-0.0237289	0.662844	B
GNGT1	-0.0237399	0.662697	B
SH2D5	-0.0239597	0.65977	B
HAO2	-0.0243765	0.654231	B
ELFN2	-0.024394	0.653999	B
COL22A1	-0.0245661	0.651718	B
HIST3H2A	-0.024753	0.649244	B
CRNN	-0.0247871	0.648794	B
TFDP3	-0.0248462	0.648013	B
DSG4	-0.0249135	0.647124	B
MFI2	-0.0256337	0.637641	B
TYRO3	-0.0259489	0.633511	B
FPR2	-0.026267	0.629352	B
B3GNT3	-0.0265558	0.625587	B
AGR2	-0.0266634	0.624187	B
PNMAL1	-0.0266884	0.623861	B
SLC38A4	-0.0267686	0.622819	B
PACRG	-0.0270947	0.618588	B
ADM2	-0.0275006	0.613338	B
GLB1L3	-0.0275491	0.612712	B
DMRT1	-0.027653	0.611372	B
COLEC12	-0.0278489	0.608849	B
ABCC8	-0.0278812	0.608433	B
CCL7	-0.0279481	0.607573	B
SLC17A4	-0.0280365	0.606437	B
C19orf26	-0.0281783	0.604617	B
SLC6A8	-0.0282573	0.603604	B
NEIL3	-0.0283063	0.602976	B
RFX6	-0.0285493	0.599867	B
ZNF280A	-0.0285903	0.599343	B
KCNH2	-0.0286301	0.598835	B
CFHR5	-0.0286392	0.598718	B
DLX6	-0.0287878	0.596822	B
PPP2R2C	-0.0289368	0.594924	B
NLRP2	-0.029003	0.594081	B
SLCO2A1	-0.0290176	0.593895	B
IL1RAPL1	-0.0290292	0.593748	B
KRT17	-0.0291127	0.592686	B
PKMYT1	-0.0291982	0.591599	B
PPFIA4	-0.0293384	0.58982	B
CCL20	-0.029433	0.58862	B
CTAG2	-0.0297483	0.584631	B
IGJ	-0.0298784	0.582989	B
GRM4	-0.0300144	0.581275	B
RASGEF1A	-0.0300345	0.581021	B
SDS	-0.0300677	0.580603	B
CRYBA2	-0.0304584	0.575693	B
C6	-0.0304924	0.575267	B
SLC17A2	-0.0305708	0.574285	B
KISS1R	-0.0310687	0.568063	B
SOHLH2	-0.0310698	0.568049	B
S100A2	-0.0314304	0.563563	B
SUSD4	-0.0315377	0.562233	B
PNCK	-0.0318783	0.558016	B
GPR110	-0.032066	0.555699	B
MAGEA12	-0.0323644	0.552025	B
CPA4	-0.0327565	0.547216	B
SYT1	-0.032838	0.546219	B
TMC5	-0.032867	0.545864	B
KLRC4-KLRK1	-0.0328774	0.545737	B
CHRNA1	-0.0333656	0.539786	B
OR8A1	-0.033422	0.539101	B
EDARADD	-0.0334254	0.539059	B
HJURP	-0.0336532	0.536295	B
CACNG4	-0.0337693	0.534889	B
CYP2B6	-0.0337694	0.534888	B
TREM2	-0.0340979	0.530921	B
HAPLN1	-0.0341001	0.530895	B
C16orf59	-0.0341018	0.530874	B
CHODL	-0.0343527	0.527853	B
RNFT2	-0.0344405	0.526799	B
SPHK1	-0.0344527	0.526652	B
NR0B1	-0.0346582	0.524188	B
FOLR2	-0.0347306	0.52332	B
NAA11	-0.0347744	0.522797	B
ELF3	-0.0350774	0.519179	B
LECT2	-0.035158	0.518219	B
CD1A	-0.0353582	0.515837	B
NEFM	-0.0359811	0.508465	B
CDT1	-0.0360834	0.50726	B
HLA-DPA1	-0.0361416	0.506575	B
C2CD4A	-0.0362658	0.505114	B
DNAH3	-0.0363089	0.504608	B
GPM6A	-0.0363237	0.504433	B
RCOR2	-0.036343	0.504208	B
ASCL2	-0.0364875	0.502512	B
ADH1C	-0.0366117	0.501059	B
EBI3	-0.0367005	0.500019	B
GBP6	-0.0368116	0.498722	B
TMED3	-0.0368375	0.49842	B
ADAMTSL2	-0.0369062	0.497619	B
IGF2BP3	-0.0371837	0.494389	B
SLC13A2	-0.0374384	0.491435	B
DLX4	-0.0376063	0.489492	B
SLC30A3	-0.0381577	0.483142	B
FCRL5	-0.0385311	0.478868	B
S100A7	-0.038704	0.476895	B
TSPAN19	-0.0387189	0.476726	B
LAMC2	-0.0388108	0.475679	B
DNAJB13	-0.0389758	0.473804	B
KCNJ10	-0.0392405	0.470803	B
RNASE11	-0.0392575	0.470611	B
MISP	-0.0394732	0.468174	B
HLA-DMA	-0.0396983	0.465639	B
SEC14L3	-0.0398833	0.463562	B
RARRES3	-0.0399868	0.462402	B
KLHDC7B	-0.0402618	0.459326	B
ADRB2	-0.0403187	0.458691	B
RAB42	-0.0405371	0.456259	B
MAGEB2	-0.040602	0.455538	B
CD5L	-0.0407537	0.453854	B
UPK3A	-0.0409312	0.451889	B
TROAP	-0.0414115	0.446594	B
LIF	-0.0415351	0.445238	B
MTNR1B	-0.041574	0.444811	B
EPPK1	-0.0417571	0.442807	B
NTSR1	-0.0418148	0.442176	B
VWDE	-0.0422757	0.437158	B
BPIFA2	-0.0423832	0.435992	B
PGLYRP3	-0.042441	0.435366	B
ZNF239	-0.0426505	0.433101	B
GUCA2A	-0.0429233	0.430161	B
POU2AF1	-0.0431426	0.427807	B
CKMT1B	-0.0434443	0.42458	B
SCIN	-0.0436184	0.422725	B
PRR15L	-0.0439499	0.419205	B
RSPH1	-0.0440113	0.418555	B
BRSK2	-0.0440595	0.418044	B
KCNMA1	-0.0441026	0.417589	B
IL31RA	-0.0444906	0.413499	B
CXCR6	-0.0449422	0.408771	B
PTPN20A	-0.044956	0.408627	B
S100P	-0.04504	0.40775	B
RAB3B	-0.0450962	0.407165	B
CFHR4	-0.0451849	0.406242	B
ACAN	-0.0454203	0.403799	B
CHIT1	-0.045471	0.403274	B
ETV7	-0.0454751	0.403232	B
GXYLT2	-0.0456343	0.401585	B
PDCD1	-0.0457111	0.400792	B
LHFPL1	-0.0459406	0.39843	B
PITX1	-0.0460725	0.397075	B
SAPCD2	-0.0463096	0.394648	B
FAM179A	-0.046316	0.394582	B
KIR2DL3	-0.0467736	0.389923	B
IYD	-0.0468536	0.389111	B
SLC29A4	-0.0469453	0.388183	B
RAD54L	-0.0469934	0.387697	B
HTR1D	-0.0471544	0.386071	B
CTLA4	-0.0472442	0.385166	B
POF1B	-0.0472511	0.385097	B
CD80	-0.0473215	0.384388	B
FPR1	-0.0474561	0.383036	B
UROC1	-0.0476353	0.38124	B
SLC6A6	-0.0478785	0.37881	B
SLMO1	-0.0481431	0.376179	B
FCER1G	-0.0482957	0.374666	B
PNMA3	-0.0483229	0.374397	B
ZBED2	-0.0483504	0.374125	B
ST6GALNAC5	-0.0483975	0.373659	B
HRG	-0.0485695	0.371961	B
GYS2	-0.0487172	0.370507	B
PDCD1LG2	-0.0487976	0.369717	B
C1orf116	-0.0490545	0.367199	B
HEATR9	-0.0493298	0.364513	B
APBA1	-0.0494894	0.362962	B
BAIAP2L2	-0.0502727	0.355406	B
TEX15	-0.050409	0.354102	B
ABCA8	-0.0506938	0.351386	B
TJP3	-0.0506972	0.351354	B
DSG2	-0.0510752	0.347769	B
PKM	-0.0513128	0.345528	B
FAM92B	-0.0519774	0.339308	B
GPR171	-0.0520696	0.338452	B
SHISA2	-0.0521197	0.337987	B
CD38	-0.0523322	0.336018	B
GPR119	-0.0523417	0.33593	B
PRF1	-0.052776	0.33193	B
TNFRSF17	-0.0528522	0.331232	B
CHI3L2	-0.0530149	0.329743	B
GPR37L1	-0.053081	0.32914	B
MAGEA3	-0.0531374	0.328625	B
GIPR	-0.053433	0.325937	B
C6orf223	-0.0534542	0.325746	B
SLCO1B1	-0.0535455	0.324918	B
ZBTB16	-0.0538066	0.322562	B
SH3D21	-0.0545371	0.316026	B
TRNP1	-0.0545513	0.3159	B
IL24	-0.0546207	0.315284	B
NCAPH	-0.0548251	0.313474	B
CARD17	-0.0549527	0.312347	B
HORMAD2	-0.0551986	0.310183	B
BDH1	-0.0557176	0.305649	B
CERS1	-0.0557189	0.305638	B
OR51G2	-0.0558057	0.304884	B
GBP5	-0.0559184	0.303907	B
LRP8	-0.0560877	0.302442	B
SIGLEC11	-0.0568953	0.295524	B
POPDC3	-0.0570634	0.294096	B
HLA-DQA2	-0.0576371	0.289262	B
ASB2	-0.0576435	0.289208	B
LAIR2	-0.0579916	0.286301	B
KIF18B	-0.0580094	0.286153	B
DMRT2	-0.0581068	0.285343	B
MCOLN2	-0.0582021	0.284552	B
CSAG1	-0.058332	0.283477	B
FLNC	-0.0589483	0.278413	B
GZMB	-0.0591527	0.276747	B
GNLY	-0.0591568	0.276713	B
TMEM100	-0.059171	0.276598	B
LRRC31	-0.0592323	0.276099	B
PLA2G2D	-0.0592551	0.275914	B
CXCL13	-0.0592569	0.2759	B
SLC2A1	-0.059388	0.274836	B
KLK4	-0.0596237	0.272933	B
RANBP3L	-0.0596899	0.2724	B
FIBCD1	-0.0597667	0.271782	B
SLC1A5	-0.0598008	0.271508	B
IFNG	-0.0598202	0.271352	B
CLEC4E	-0.0598688	0.270963	B
CLDN4	-0.0607897	0.263647	B
EFNA5	-0.0609182	0.262637	B
OTC	-0.0609687	0.262241	B
IRG1	-0.0610187	0.261849	B
PRDM16	-0.0611858	0.260542	B
ADH1B	-0.0612202	0.260274	B
CLEC9A	-0.0614019	0.258859	B
CXCL8	-0.0616696	0.256785	B
NUF2	-0.0619147	0.254895	B
PNOC	-0.06204	0.253933	B
AP1M2	-0.0621771	0.252883	B
MCEMP1	-0.0622664	0.252201	B
CTSV	-0.0625112	0.250338	B
MRAP2	-0.0626645	0.249175	B
C3orf52	-0.0627548	0.248493	B
MAGEA6	-0.0627633	0.248429	B
PFKFB1	-0.0629318	0.247158	B
CAPN9	-0.063152	0.245505	B
MST1R	-0.0638361	0.240418	B
SLC38A5	-0.0642164	0.237622	B
SLC22A10	-0.0646423	0.234518	B
PRR5L	-0.0646653	0.234352	B
LRRC26	-0.0651626	0.230766	B
AKR1D1	-0.0658042	0.226197	B
TSPAN32	-0.0659179	0.225394	B
KCNA3	-0.0660854	0.224215	B
ADH4	-0.0662052	0.223375	B
AR	-0.0662656	0.222952	B
S100A14	-0.066354	0.222333	B
SYTL3	-0.0663836	0.222126	B
HK2	-0.0664614	0.221584	B
FCN1	-0.0664826	0.221436	B
TAT	-0.0665057	0.221275	B
IL2RA	-0.0666502	0.220271	B
TFAP2E	-0.0666613	0.220195	B
MEI1	-0.0668398	0.218959	B
CTXN2	-0.0669602	0.218128	B
IL12RB2	-0.0671753	0.21665	B
MAPK15	-0.0672514	0.216129	B
SRC	-0.0672601	0.216069	B
ZBTB32	-0.067369	0.215324	B
HLA-DQB2	-0.0673722	0.215303	B
AIF1	-0.0676681	0.21329	B
EMR1	-0.0684326	0.208152	B
NCF4	-0.0685159	0.207598	B
CD8B	-0.0687361	0.206137	B
PTK6	-0.0687919	0.205768	B
HTR3A	-0.0690108	0.204325	B
SLA	-0.0693215	0.202291	B
DTHD1	-0.0694826	0.201241	B
DCC	-0.0699304	0.198346	B
TNFRSF13B	-0.0702082	0.196565	B
CXCL10	-0.0702316	0.196415	B
TRAT1	-0.0702685	0.196179	B
CD69	-0.070522	0.194566	B
ITM2A	-0.0706307	0.193878	B
KIAA1244	-0.0707148	0.193346	B
BATF2	-0.0707163	0.193337	B
LILRB4	-0.0707667	0.193019	B
ASNS	-0.0709376	0.191943	B
EYA4	-0.0710468	0.191258	B
SP140	-0.0710725	0.191098	B
CHRM2	-0.0714519	0.188733	B
CYP3A43	-0.0716194	0.187696	B
P2RY6	-0.0720732	0.184908	B
EPHB2	-0.072289	0.183593	B
SLFN12L	-0.0727297	0.180928	B
FCGR3A	-0.0727421	0.180853	B
SLC7A10	-0.0729882	0.179378	B
EVPL	-0.0730954	0.178739	B
SPOCD1	-0.07331	0.177463	B
TIMD4	-0.073457	0.176594	B
CDO1	-0.0735684	0.175936	B
HLA-DRB1	-0.0740763	0.172964	B
HLA-DOB	-0.0742092	0.172192	B
TNIP3	-0.0742188	0.172136	B
DUSP2	-0.0742329	0.172055	B
LRRC1	-0.0742508	0.171951	B
CDCP1	-0.0744939	0.170548	B
UGT1A4	-0.0745001	0.170512	B
CD70	-0.0745043	0.170488	B
BUB1	-0.0747643	0.168997	B
BUB1B	-0.0748264	0.168642	B
SLC27A5	-0.0748706	0.16839	B
C1QA	-0.0748976	0.168236	B
GABRA3	-0.0749578	0.167893	B
BIRC5	-0.0751492	0.166807	B
AP006285.2	-0.0752193	0.166411	B
ST14	-0.0756509	0.163986	B
MYO18B	-0.0757052	0.163682	B
MAL2	-0.0757266	0.163563	B
CAMKV	-0.0758498	0.162877	B
PKIB	-0.0759377	0.162389	B
HLA-DQB1	-0.0770361	0.15638	B
SLC39A4	-0.0770843	0.15612	B
JAK3	-0.0771218	0.155919	B
RAMP3	-0.0772585	0.155184	B
LAG3	-0.0772681	0.155133	B
CLEC12A	-0.0773808	0.15453	B
NKX6-1	-0.0776208	0.153251	B
XCR1	-0.0777379	0.15263	B
CHGA	-0.0779459	0.151532	B
SIGLEC1	-0.0779736	0.151386	B
GBP4	-0.0780852	0.1508	B
CENPM	-0.0782126	0.150132	B
TLR8	-0.0785056	0.148607	B
PANX3	-0.0785833	0.148204	B
PAFAH1B3	-0.078597	0.148133	B
IL4I1	-0.0787294	0.147449	B
KIF15	-0.0788863	0.146641	B
NKG7	-0.0788985	0.146579	B
C1QC	-0.0790375	0.145866	B
APOBEC3A	-0.0791639	0.145221	B
CD177	-0.0791975	0.14505	B
CLEC5A	-0.0792728	0.144667	B
HCST	-0.0793361	0.144345	B
SPIB	-0.0798165	0.141923	B
HSH2D	-0.0800341	0.140836	B
FCGR1A	-0.0801209	0.140404	B
HLA-DOA	-0.0801258	0.14038	B
HLA-DPB1	-0.0802385	0.139821	B
TYROBP	-0.0802519	0.139755	B
KLF14	-0.0809983	0.136097	B
C1QB	-0.0814305	0.134013	B
AMZ1	-0.08162	0.133107	B
QPCT	-0.0816915	0.132766	B
SIRPB1	-0.0823674	0.129579	B
IL2RB	-0.0823924	0.129462	B
CD86	-0.0827061	0.128005	B
PSTPIP1	-0.0830681	0.126338	B
ZNF831	-0.0832417	0.125545	B
SPINK4	-0.0835867	0.12398	B
GCNT3	-0.0839288	0.122444	B
MMP8	-0.0840583	0.121866	B
TTK	-0.084068	0.121823	B
IMPDH1	-0.0842696	0.120927	B
TTC24	-0.0851608	0.117032	B
MIXL1	-0.0851666	0.117007	B
IDO1	-0.0853233	0.116332	B
BATF	-0.0853398	0.116262	B
STEAP1B	-0.08563	0.115021	B
NKX2-6	-0.0856791	0.114812	B
SLAMF7	-0.0857411	0.114549	B
FERMT1	-0.0858246	0.114195	B
RTKN2	-0.0858567	0.114059	B
C1orf106	-0.0858654	0.114023	B
CCL3	-0.0861152	0.11297	B
HLA-DQA1	-0.0862178	0.11254	B
SPINK1	-0.0863574	0.111957	B
FCGR1B	-0.0864106	0.111736	B
GZMM	-0.0864339	0.111639	B
PYHIN1	-0.0864469	0.111584	B
FCRL6	-0.0871174	0.108824	B
HLA-DMB	-0.0873092	0.108045	B
FCRL3	-0.087357	0.107851	B
CD19	-0.0874765	0.107368	B
TAP1	-0.0877565	0.106244	B
FAIM3	-0.0878763	0.105766	B
GNMT	-0.0879587	0.105437	B
CEACAM6	-0.088017	0.105206	B
CD74	-0.0880466	0.105089	B
FATE1	-0.0880845	0.104938	B
AIM2	-0.088345	0.103911	B
FAM64A	-0.0883582	0.103859	B
GZMA	-0.0884419	0.10353	B
LILRB1	-0.0884846	0.103363	B
BCL2A1	-0.0888734	0.10185	B
CR1	-0.089183	0.100659	B
SOCS2	-0.0892443	0.100424	B
BCAS1	-0.0893907	0.099865	B
CPA2	-0.0895834	0.0991333	B
CD180	-0.0896607	0.0988411	B
CDCA2	-0.089773	0.0984177	B
GZMH	-0.0898631	0.0980786	B
GPR84	-0.0903023	0.0964412	B
TTC16	-0.0903925	0.0961075	B
PRSS1	-0.0904563	0.0958718	B
TIGIT	-0.0905422	0.0955557	B
CD7	-0.0905551	0.0955083	B
ZAP70	-0.0905698	0.0954541	B
PPP2R2B	-0.0907041	0.0949619	B
NCKAP1L	-0.09084	0.0944659	B
HK3	-0.0909217	0.0941684	B
ITK	-0.0910443	0.0937238	B
OR5M10	-0.0910986	0.0935271	B
PSMB9	-0.0911512	0.0933372	B
CD79A	-0.0912357	0.0930328	B
IL12RB1	-0.0912528	0.0929711	B
PTTG1	-0.0914354	0.0923161	B
HLA-DRB5	-0.0914793	0.0921594	B
ICOS	-0.0915536	0.0918942	B
CENPA	-0.0916473	0.0915609	B
HLA-DRA	-0.0917234	0.0912908	B
RPS6KA6	-0.0917561	0.0911747	B
SHCBP1	-0.0918039	0.0910057	B
ITGB2	-0.09182	0.0909488	B
C19orf33	-0.092152	0.0897812	B
CST7	-0.0922025	0.0896045	B
CD8A	-0.0924894	0.088607	B
ZNF683	-0.0926752	0.0879659	B
PODXL2	-0.0928882	0.0872355	B
CD52	-0.0932114	0.0861361	B
RAB39B	-0.0933933	0.0855224	B
MS4A1	-0.0934136	0.0854542	B
MMP1	-0.0934322	0.0853917	B
LY9	-0.093555	0.0849799	B
NUGGC	-0.0937465	0.0843408	B
GLS2	-0.0937769	0.0842396	B
CLPSL1	-0.0940031	0.0834905	B
ABCD2	-0.0944245	0.0821093	B
GTSE1	-0.094446	0.0820394	B
S1PR4	-0.094899	0.0805761	B
LSP1	-0.0950312	0.0801532	B
NKX6-3	-0.0951322	0.0798312	B
ARMC3	-0.0951479	0.0797812	B
PMAIP1	-0.0952034	0.0796049	B
CYBB	-0.0955173	0.0786134	B
ACAP1	-0.0956726	0.0781265	B
PRKCQ	-0.0956877	0.0780794	B
PLBD1	-0.0957052	0.0780245	B
TCL1B	-0.0957448	0.0779008	B
RASGRP1	-0.0962041	0.0764786	B
GPR174	-0.0963384	0.0760666	B
C11orf21	-0.0964588	0.075699	B
AFP	-0.0965988	0.0752733	B
FYB	-0.0966215	0.0752043	B
E2F2	-0.0968137	0.0746235	B
SLA2	-0.0968377	0.0745511	B
PLEK	-0.0972497	0.0733192	B
TIFAB	-0.0972679	0.0732652	B
CD247	-0.0973726	0.072955	B
HMGA2	-0.0975378	0.0724676	B
TBX21	-0.0976494	0.0721397	B
GPR18	-0.0979561	0.0712454	B
IPCEF1	-0.0980311	0.0710282	B
PLK1	-0.0983317	0.0701625	B
CDH10	-0.0984495	0.0698255	B
RAC2	-0.0984768	0.0697476	B
CCL5	-0.0985523	0.0695326	B
SKA1	-0.0986006	0.0693955	B
MAP4K1	-0.0987548	0.0689588	B
SLC6A14	-0.099132	0.0678998	B
P2RY10	-0.0992092	0.0676846	B
TESPA1	-0.0992599	0.0675437	B
ZNF296	-0.0993096	0.0674059	B
IL2RG	-0.0993936	0.0671732	B
CAPG	-0.0996613	0.0664363	B
ERCC6L	-0.100152	0.0651021	B
KIF20A	-0.100396	0.0644469	B
PFKFB4	-0.100482	0.0642197	B
SLAMF6	-0.100819	0.0633262	B
CXCL9	-0.10113	0.0625113	B
ZBP1	-0.101187	0.0623629	B
KHDC1	-0.101522	0.0614959	B
FGFBP2	-0.101675	0.061103	B
JAKMIP1	-0.101695	0.0610513	B
BTLA	-0.101755	0.0608984	B
STRA6	-0.101764	0.0608773	B
LHX1	-0.101829	0.0607113	B
CD72	-0.102035	0.0601889	B
CALCR	-0.102239	0.0596738	B
ARHGAP9	-0.102394	0.0592862	B
GTSF1L	-0.102514	0.0589879	B
TRAF3IP3	-0.103207	0.0572868	B
CTSW	-0.103247	0.0571912	B
CCL8	-0.103327	0.0569973	B
SASH3	-0.103361	0.0569149	B
SELL	-0.103688	0.0561306	B
SPIC	-0.1038	0.0558643	B
SH2D1A	-0.103909	0.0556046	B
RLTPR	-0.104471	0.0542882	B
IKZF3	-0.104543	0.0541225	B
PDK4	-0.104573	0.0540533	B
FOXG1	-0.105025	0.0530165	B
KIF2C	-0.105036	0.0529922	B
HCK	-0.10504	0.0529827	B
CASP5	-0.105057	0.0529435	B
FASLG	-0.105113	0.0528167	B
SLC2A2	-0.10513	0.052777	B
CD53	-0.10532	0.05235	B
VAV1	-0.10577	0.0513451	B
POU2F2	-0.10579	0.0513	B
CEP55	-0.106403	0.0499585	B
C16orf54	-0.10665	0.0494259	B
SNX20	-0.10671	0.0492977	B
FAM26F	-0.106795	0.0491154	B
SLAMF8	-0.10714	0.0483855	B
CXCL11	-0.107256	0.0481403	B
PYCR1	-0.107492	0.0476476	B
NCAPG	-0.107628	0.0473657	B
CD6	-0.107659	0.0473007	B
ZIC1	-0.107753	0.0471068	B
C5orf46	-0.107781	0.0470489	B
GBP1	-0.108222	0.0461499	B
EOMES	-0.108257	0.0460785	B
PKD2L1	-0.108543	0.0455039	B
UTS2	-0.108655	0.0452789	B
CLECL1	-0.108745	0.0450999	B
CD2	-0.108784	0.0450232	B
DOK2	-0.109067	0.0444635	B
FMN1	-0.109343	0.0439252	B
UBASH3A	-0.109508	0.0436064	B
KIF4A	-0.109783	0.0430775	B
CIITA	-0.109875	0.0429012	B
SIRPG	-0.110202	0.0422827	B
CD48	-0.110745	0.0412713	B
CCR5	-0.110823	0.0411281	B
UBE2C	-0.111134	0.0405588	B
ADAMDEC1	-0.111517	0.0398675	B
THEMIS	-0.111755	0.0394441	B
CCL4	-0.112274	0.0385323	B
CD3E	-0.112281	0.0385203	B
CRTAM	-0.112407	0.0383003	B
PIK3CD	-0.112594	0.0379776	B
PRKCB	-0.113112	0.0370962	B
SIT1	-0.11334	0.0367144	B
CD27	-0.11402	0.0355938	B
CORO1A	-0.114356	0.0350512	B
GCNT1	-0.115187	0.0337382	B
NCF1	-0.11584	0.0327357	B
MYO1G	-0.116025	0.0324562	B
HAPLN3	-0.116373	0.0319368	B
RDM1	-0.116542	0.0316874	B
CDC20	-0.116637	0.0315474	B
AASS	-0.117284	0.030609	B
CEACAM21	-0.117503	0.0302982	B
MMP9	-0.117552	0.0302287	B
PTPN7	-0.117861	0.0297942	B
CCNB1	-0.119013	0.0282207	B
LCK	-0.11919	0.0279844	B
MYBL2	-0.119406	0.0276999	B
CAPN8	-0.119827	0.0271519	B
HLA-B	-0.120761	0.0259689	B
CD5	-0.121285	0.0253251	B
UST	-0.123883	0.0223317	B
SPINT3	-0.124049	0.0221511	B
APOBEC3G	-0.124491	0.0216765	B
CD3D	-0.124508	0.0216591	B
IL21R	-0.126224	0.0199017	B
CD274	-0.126913	0.0192311	B
LTA	-0.129391	0.0169817	B
EPSTI1	-0.129848	0.0165926	B
PTCRA	-0.129956	0.0165016	B
CXCR3	-0.130781	0.0158229	B
PATL2	-0.13082	0.0157912	B
CCL4L1	-0.130908	0.0157203	B
LAPTM4B	-0.131772	0.0150402	B
PRR11	-0.133135	0.0140181	B
CD3G	-0.133475	0.0137729	B
GZMK	-0.136026	0.0120511	B
TRIP13	-0.138035	0.0108321	B
BCAT1	-0.142132	0.00867822	B
CTSE	-0.14228	0.00860829	B
PTGES	-0.144216	0.00773666	B
UCP2	-0.144444	0.00763945	B
MMP7	-0.153243	0.00462586	B
FXYD3	-0.181351	0.000780725	B
