# Supplementary material for: Identification of the Immune Cell Infiltration Landscape in Hepatocellular Carcinoma to Predict Prognosis and Guide Immunotherapy
Source: Front Genet. 2021 Nov 25;12:777931. doi: 10.3389/fgene.2021.777931 (PMC8657761; doi:10.3389/fgene.2021.777931)
Supplement: Supplementary file 1 [file Presentation1.zip › Table 4 & 5.XLSX]

## Sheet: Table S4
Table-S4: Functional enrichment analyses (Gene Ontology-Biological process) of ICI signature genes A and B
ICI signature genes A
ID	Description	GeneRatio	BgRatio	pvalue	p.adjust	qvalue	Count	geneID
GO:0006682	galactosylceramide biosynthetic process	3/278	6/18866	6.12603e-05	0.111861	0.1054	3	FA2H/GAL3ST1/UGT8
GO:0019375	galactolipid biosynthetic process	3/278	6/18866	6.12603e-05	0.111861	0.1054	3	FA2H/GAL3ST1/UGT8
GO:0046068	cGMP metabolic process	4/278	17/18866	9.43943e-05	0.114909	0.108272	4	PDE9A/PDE2A/NPPB/GUCY2D
GO:0046476	glycosylceramide biosynthetic process	3/278	8/18866	0.000167807	0.141203	0.133046	3	FA2H/GAL3ST1/UGT8
GO:0006681	galactosylceramide metabolic process	3/278	9/18866	0.000248968	0.141203	0.133046	3	FA2H/GAL3ST1/UGT8
GO:0009187	cyclic nucleotide metabolic process	5/278	40/18866	0.000289141	0.141203	0.133046	5	PTHLH/PDE9A/PDE2A/NPPB/GUCY2D
GO:0048791	calcium ion-regulated exocytosis of neurotransmitter	4/278	23/18866	0.000327578	0.141203	0.133046	4	SYT8/SYT3/UNC13A/RIMS2
GO:1903861	positive regulation of dendrite extension	4/278	23/18866	0.000327578	0.141203	0.133046	4	SYT3/UNC13A/RIMS2/RASAL1
GO:0019374	galactolipid metabolic process	3/278	10/18866	0.000351796	0.141203	0.133046	3	FA2H/GAL3ST1/UGT8
GO:0017156	calcium-ion regulated exocytosis	6/278	65/18866	0.000386644	0.141203	0.133046	6	SYT8/SYT3/SYT13/UNC13A/RIMS2/CACNA1H
GO:1903859	regulation of dendrite extension	4/278	25/18866	0.000457251	0.151807	0.143039	4	SYT3/UNC13A/RIMS2/RASAL1
GO:0006688	glycosphingolipid biosynthetic process	4/278	26/18866	0.000534168	0.153207	0.144358	4	FA2H/GAL3ST1/UGT8/B4GALNT1
GO:0001867	complement activation, lectin pathway	3/278	12/18866	0.000631006	0.153207	0.144358	3	COLEC11/COLEC10/FCN2
GO:0072139	glomerular parietal epithelial cell differentiation	2/278	3/18866	0.000642765	0.153207	0.144358	2	CD24/FOXJ1
GO:0015837	amine transport	7/278	99/18866	0.000656396	0.153207	0.144358	7	SYT8/SYT3/SYT13/CARTPT/SNCG/AQP9/ADORA1
GO:0051937	catecholamine transport	6/278	72/18866	0.000671225	0.153207	0.144358	6	SYT8/SYT3/SYT13/CARTPT/SNCG/SLC22A1
GO:0015872	dopamine transport	5/278	49/18866	0.000752262	0.161604	0.152269	5	SYT8/SYT3/SYT13/SNCG/SLC22A1
GO:0030858	positive regulation of epithelial cell differentiation	6/278	75/18866	0.000833882	0.169185	0.159413	6	CD24/ATOH8/SULT2B1/SFN/FOXJ1/ETV4
GO:0019934	cGMP-mediated signaling	4/278	30/18866	0.000934934	0.179704	0.169324	4	RUNDC3A/PDE9A/PDE2A/NPPB
GO:0055078	sodium ion homeostasis	5/278	52/18866	0.000989158	0.18062	0.170187	5	TMPRSS3/NPPB/CYP4A11/ATP1A3/ADORA1
GO:0010469	regulation of signaling receptor activity	9/278	174/18866	0.00113453	0.186603	0.175825	9	LYPD1/DKKL1/DKK1/PHLDA2/NPTX2/NPTX1/GRIN2B/AREG/ADORA1
GO:0034775	glutathione transmembrane transport	2/278	4/18866	0.00127301	0.186603	0.175825	2	SLC7A11/ABCC1
GO:0060750	epithelial cell proliferation involved in mammary gland duct elongation	2/278	4/18866	0.00127301	0.186603	0.175825	2	ESR1/AREG
GO:0060751	branch elongation involved in mammary gland duct branching	2/278	4/18866	0.00127301	0.186603	0.175825	2	ESR1/AREG
GO:0050433	regulation of catecholamine secretion	5/278	55/18866	0.00127741	0.186603	0.175825	5	SYT8/SYT3/SYT13/CARTPT/SNCG
GO:0001558	regulation of cell growth	15/278	420/18866	0.0014963	0.19669	0.185329	15	NANOS1/MFSD2A/SYT3/SEMA6A/CDHR2/UNC13A/RIMS2/RASAL1/SPP1/SPOCK1/S100A9/NRCAM/NPPB/SFN/GNG4
GO:0050432	catecholamine secretion	5/278	57/18866	0.00150125	0.19669	0.185329	5	SYT8/SYT3/SYT13/CARTPT/SNCG
GO:0015844	monoamine transport	6/278	84/18866	0.00150803	0.19669	0.185329	6	SYT8/SYT3/SYT13/CARTPT/SNCG/SLC22A1
GO:0042445	hormone metabolic process	10/278	221/18866	0.0016831	0.198641	0.187167	10	AKR1B10/GAL/BACE2/CACNA1H/SRD5A2/SPP1/GHR/ESR1/CYP2C9/ADH1A
GO:0014046	dopamine secretion	4/278	35/18866	0.00168616	0.198641	0.187167	4	SYT8/SYT3/SYT13/SNCG
GO:0014059	regulation of dopamine secretion	4/278	35/18866	0.00168616	0.198641	0.187167	4	SYT8/SYT3/SYT13/SNCG
GO:0097484	dendrite extension	4/278	36/18866	0.00187521	0.214008	0.201647	4	SYT3/UNC13A/RIMS2/RASAL1
GO:0034635	glutathione transport	2/278	5/18866	0.00210103	0.218219	0.205614	2	SLC7A11/ABCC1
GO:0035443	tripeptide transmembrane transport	2/278	5/18866	0.00210103	0.218219	0.205614	2	SLC7A11/ABCC1
GO:0046069	cGMP catabolic process	2/278	5/18866	0.00210103	0.218219	0.205614	2	PDE9A/PDE2A
GO:0006677	glycosylceramide metabolic process	3/278	18/18866	0.00219223	0.218219	0.205614	3	FA2H/GAL3ST1/UGT8
GO:0098657	import into cell	10/278	230/18866	0.00225514	0.218219	0.205614	10	SLC38A1/WNK2/CALY/FAM155B/SLC7A11/SLC22A1/SLC9A3/KCNJ11/FOLR1/ATP1A3
GO:0051952	regulation of amine transport	6/278	91/18866	0.00227062	0.218219	0.205614	6	SYT8/SYT3/SYT13/CARTPT/SNCG/ADORA1
GO:0048638	regulation of developmental growth	13/278	353/18866	0.00233318	0.218481	0.205861	13	MFSD2A/SYT3/SEMA6A/UNC13A/RIMS2/GDF15/RASAL1/PHLDA2/HNF1B/SPP1/NRCAM/IGF2/GHR
GO:0055067	monovalent inorganic cation homeostasis	8/278	159/18866	0.0025112	0.218979	0.20633	8	ATP6V0D2/TMPRSS3/SLC11A1/SLC9A3/NPPB/CYP4A11/ATP1A3/ADORA1
GO:0046879	hormone secretion	12/278	314/18866	0.00251511	0.218979	0.20633	12	HCAR2/SLC30A8/GAL/RIMS2/CARTPT/HNF1B/SPP1/SOX4/KCNJ11/GLP1R/CACNA1E/ADORA1
GO:0060602	branch elongation of an epithelium	3/278	19/18866	0.00257511	0.218979	0.20633	3	HNF1B/ESR1/AREG
GO:0006687	glycosphingolipid metabolic process	5/278	65/18866	0.00269233	0.218979	0.20633	5	ESYT3/FA2H/GAL3ST1/UGT8/B4GALNT1
GO:0072503	cellular divalent inorganic cation homeostasis	16/278	492/18866	0.00271458	0.218979	0.20633	16	CD24/SLC30A8/JSRP1/MCOLN3/FAM155B/SLC11A1/XCL1/CCL13/S100A9/GRIN2B/GLP1R/ESR1/EPO/CASQ2/ATP2B3/ADORA1
GO:0060560	developmental growth involved in morphogenesis	10/278	236/18866	0.00271663	0.218979	0.20633	10	SYT3/SEMA6A/UNC13A/RIMS2/RASAL1/HNF1B/SPP1/NRCAM/ESR1/AREG
GO:0006730	one-carbon metabolic process	4/278	40/18866	0.0027785	0.218979	0.20633	4	FTCD/CA12/CA9/CA4
GO:0007338	single fertilization	8/278	162/18866	0.00281818	0.218979	0.20633	8	LYZL4/SYT8/TEX101/DKKL1/CACNA1H/PAEP/HOXD9/FOLR1
GO:0033574	response to testosterone	4/278	41/18866	0.0030437	0.222142	0.209311	4	SPP1/KCNJ11/EPO/CA9
GO:0051180	vitamin transport	4/278	41/18866	0.0030437	0.222142	0.209311	4	RTBDN/ABCC1/FOLR1/AFM
GO:0042939	tripeptide transport	2/278	6/18866	0.00312092	0.222142	0.209311	2	SLC7A11/ABCC1
GO:0060385	axonogenesis involved in innervation	2/278	6/18866	0.00312092	0.222142	0.209311	2	COL25A1/NPTX1
GO:0009914	hormone transport	12/278	323/18866	0.00316304	0.222142	0.209311	12	HCAR2/SLC30A8/GAL/RIMS2/CARTPT/HNF1B/SPP1/SOX4/KCNJ11/GLP1R/CACNA1E/ADORA1
GO:0015701	bicarbonate transport	4/278	43/18866	0.00362492	0.245152	0.230991	4	SLC4A11/CA12/CA9/CA4
GO:0017158	regulation of calcium ion-dependent exocytosis	4/278	43/18866	0.00362492	0.245152	0.230991	4	SYT8/SYT3/SYT13/CACNA1H
GO:0034754	cellular hormone metabolic process	7/278	134/18866	0.00374993	0.248995	0.234613	7	AKR1B10/CACNA1H/SRD5A2/SPP1/ESR1/CYP2C9/ADH1A
GO:0045684	positive regulation of epidermis development	4/278	44/18866	0.00394193	0.250821	0.236333	4	GAL/SULT2B1/SFN/ETV4
GO:0045214	sarcomere organization	4/278	45/18866	0.00427717	0.250821	0.236333	4	OBSCN/ANKRD1/TNNT2/CASQ2
GO:0002826	negative regulation of T-helper 1 type immune response	2/278	7/18866	0.00432687	0.250821	0.236333	2	HAVCR2/XCL1
GO:0015793	glycerol transport	2/278	7/18866	0.00432687	0.250821	0.236333	2	AQP10/AQP9
GO:0033029	regulation of neutrophil apoptotic process	2/278	7/18866	0.00432687	0.250821	0.236333	2	HCAR2/SLC7A11
GO:0045162	clustering of voltage-gated sodium channels	2/278	7/18866	0.00432687	0.250821	0.236333	2	GLDN/NRCAM
GO:0061370	testosterone biosynthetic process	2/278	7/18866	0.00432687	0.250821	0.236333	2	DKKL1/SRD5A2
GO:0071918	urea transmembrane transport	2/278	7/18866	0.00432687	0.250821	0.236333	2	AQP10/AQP9
GO:0030073	insulin secretion	9/278	213/18866	0.00444616	0.253709	0.239054	9	SLC30A8/GAL/RIMS2/CARTPT/HNF1B/SOX4/KCNJ11/GLP1R/CACNA1E
GO:0051047	positive regulation of secretion	12/278	340/18866	0.00475345	0.267071	0.251644	12	HCAR2/SLC30A8/GAL/ANKRD1/UNC13A/CARTPT/CACNA1H/SPP1/SOX4/NPPB/CYP4A11/ADORA1
GO:0060401	cytosolic calcium ion transport	8/278	178/18866	0.0049807	0.272318	0.256588	8	JSRP1/MCOLN3/FAM155B/XCL1/GRIN2B/EPO/CASQ2/ATP2B3
GO:0043627	response to estrogen	5/278	75/18866	0.00499597	0.272318	0.256588	5	CD24/GAL/SLC34A2/ESR1/EPO
GO:0050995	negative regulation of lipid catabolic process	3/278	24/18866	0.00509467	0.273614	0.257809	3	HCAR2/MFSD2A/ADORA1
GO:0001714	endodermal cell fate specification	2/278	8/18866	0.00571322	0.283989	0.267585	2	DKK1/HNF1B
GO:0001781	neutrophil apoptotic process	2/278	8/18866	0.00571322	0.283989	0.267585	2	HCAR2/SLC7A11
GO:0015840	urea transport	2/278	8/18866	0.00571322	0.283989	0.267585	2	AQP10/AQP9
GO:0032119	sequestering of zinc ion	2/278	8/18866	0.00571322	0.283989	0.267585	2	SLC30A8/S100A9
GO:0032528	microvillus organization	3/278	25/18866	0.00572705	0.283989	0.267585	3	GLDN/CDHR2/RAP1GAP
GO:0050769	positive regulation of neurogenesis	15/278	485/18866	0.00575442	0.283989	0.267585	15	SYT3/LIN28A/SEMA6A/ANKRD1/TENM4/UNC13A/DKK1/TOX/RIMS2/RASAL1/VLDLR/SPINT1/S100A9/NRCAM/EPO
GO:0010876	lipid localization	14/278	440/18866	0.00591373	0.287086	0.270504	14	SMIM22/PLSCR5/PLA2G4F/MFSD2A/ESYT3/GAL/SLC27A6/VLDLR/SPP1/ABCC1/B4GALNT1/FABP6/CYP4A11/AQP9
GO:0019935	cyclic-nucleotide-mediated signaling	9/278	224/18866	0.00614196	0.287086	0.270504	9	GAL/RUNDC3A/RIMS2/TSHR/PTHLH/PDE9A/PDE2A/NPPB/GLP1R
GO:0016049	cell growth	15/278	490/18866	0.00630387	0.287086	0.270504	15	NANOS1/MFSD2A/SYT3/SEMA6A/CDHR2/UNC13A/RIMS2/RASAL1/SPP1/SPOCK1/S100A9/NRCAM/NPPB/SFN/GNG4
GO:0010927	cellular component assembly involved in morphogenesis	6/278	112/18866	0.00631518	0.287086	0.270504	6	OBSCN/ANKRD1/TENM4/UGT8/TNNT2/CASQ2
GO:0042104	positive regulation of activated T cell proliferation	3/278	26/18866	0.00640438	0.287086	0.270504	3	CD24/IGF2/EPO
GO:0060384	innervation	3/278	26/18866	0.00640438	0.287086	0.270504	3	COL25A1/UNC13A/NPTX1
GO:0046883	regulation of hormone secretion	10/278	267/18866	0.00643805	0.287086	0.270504	10	HCAR2/SLC30A8/GAL/CARTPT/SPP1/SOX4/KCNJ11/GLP1R/CACNA1E/ADORA1
GO:0008037	cell recognition	9/278	226/18866	0.00649758	0.287086	0.270504	9	IGLL5/CNTN4/HAVCR2/TEX101/CLEC4M/PAEP/NRCAM/FOLR1/FCN2
GO:0009988	cell-cell recognition	5/278	80/18866	0.00655878	0.287086	0.270504	5	HAVCR2/TEX101/CLEC4M/PAEP/FOLR1
GO:0015850	organic hydroxy compound transport	10/278	268/18866	0.0066033	0.287086	0.270504	10	SYT8/AQP10/SYT3/SYT13/GAL/CARTPT/SPP1/SNCG/SLC22A1/AQP9
GO:0035148	tube formation	7/278	150/18866	0.00689878	0.291937	0.275074	7	CTHRC1/ATOH8/HNF1B/SPINT1/SOX4/FOLR1/EDA
GO:0051480	regulation of cytosolic calcium ion concentration	12/278	357/18866	0.00692778	0.291937	0.275074	12	CD24/JSRP1/MCOLN3/FAM155B/XCL1/GRIN2B/GLP1R/ESR1/EPO/CASQ2/ATP2B3/ADORA1
GO:0002825	regulation of T-helper 1 type immune response	3/278	27/18866	0.00712745	0.291937	0.275074	3	HAVCR2/SLC11A1/XCL1
GO:0072337	modified amino acid transport	3/278	27/18866	0.00712745	0.291937	0.275074	3	SLC7A11/ABCC1/FOLR1
GO:0035672	oligopeptide transmembrane transport	2/278	9/18866	0.00727444	0.291937	0.275074	2	SLC7A11/ABCC1
GO:0048241	epinephrine transport	2/278	9/18866	0.00727444	0.291937	0.275074	2	CARTPT/SLC22A1
GO:0097267	omega-hydroxylase P450 pathway	2/278	9/18866	0.00727444	0.291937	0.275074	2	CYP4A11/CYP2C9
GO:0044282	small molecule catabolic process	14/278	452/18866	0.00742135	0.294595	0.277579	14	GADL1/UPP2/MFSD2A/AKR1B10/MIOX/DHDH/FTCD/TKTL1/RENBP/PFKP/GAD1/CYP4A11/ENTPD3/ALDOB
GO:0042044	fluid transport	3/278	28/18866	0.00789696	0.306805	0.289084	3	AQP10/SLC4A11/AQP9
GO:0045606	positive regulation of epidermal cell differentiation	3/278	28/18866	0.00789696	0.306805	0.289084	3	SULT2B1/SFN/ETV4
GO:0032623	interleukin-2 production	4/278	54/18866	0.00819053	0.309279	0.291414	4	HAVCR2/SLC11A1/XCL1/IRF4
GO:0008209	androgen metabolic process	3/278	29/18866	0.00871357	0.309279	0.291414	3	SRD5A2/SPP1/ESR1
GO:0033032	regulation of myeloid cell apoptotic process	3/278	29/18866	0.00871357	0.309279	0.291414	3	HCAR2/SLC7A11/EPO
GO:0042634	regulation of hair cycle	3/278	29/18866	0.00871357	0.309279	0.291414	3	EPS8L3/FA2H/GAL
GO:0009566	fertilization	8/278	196/18866	0.00873015	0.309279	0.291414	8	LYZL4/SYT8/TEX101/DKKL1/CACNA1H/PAEP/HOXD9/FOLR1
GO:0098739	import across plasma membrane	7/278	157/18866	0.0087671	0.309279	0.291414	7	WNK2/FAM155B/SLC7A11/SLC9A3/KCNJ11/FOLR1/ATP1A3
GO:0007168	receptor guanylyl cyclase signaling pathway	2/278	10/18866	0.0090051	0.309279	0.291414	2	NPPB/GUCY2D
GO:0030388	fructose 1,6-bisphosphate metabolic process	2/278	10/18866	0.0090051	0.309279	0.291414	2	PFKP/ALDOB
GO:0032815	negative regulation of natural killer cell activation	2/278	10/18866	0.0090051	0.309279	0.291414	2	PGLYRP2/HAVCR2
GO:0034154	toll-like receptor 7 signaling pathway	2/278	10/18866	0.0090051	0.309279	0.291414	2	TREML4/HAVCR2
GO:0035860	glial cell-derived neurotrophic factor receptor signaling pathway	2/278	10/18866	0.0090051	0.309279	0.291414	2	GDF15/GFRA1
GO:0009259	ribonucleotide metabolic process	13/278	416/18866	0.00905465	0.309279	0.291414	13	UPP2/HKDC1/ELOVL7/GLYAT/SULT2B1/SULT1C2/PTHLH/PFKP/PDE9A/PDE2A/NPPB/GUCY2D/ALDOB
GO:0060402	calcium ion transport into cytosol	7/278	158/18866	0.00906157	0.309279	0.291414	7	JSRP1/MCOLN3/FAM155B/XCL1/GRIN2B/EPO/CASQ2
GO:0003401	axis elongation	3/278	30/18866	0.00957786	0.323874	0.305166	3	HNF1B/ESR1/AREG
GO:0006813	potassium ion transport	9/278	242/18866	0.00994201	0.332542	0.313334	9	KCNH7/WNK2/GAL/SLC9A3/KCNJ11/KCNF1/CASQ2/ATP1A3/ADORA1
GO:0030111	regulation of Wnt signaling pathway	12/278	375/18866	0.0100163	0.332542	0.313334	12	PSMA8/CTHRC1/WNK2/DEPDC1B/DCDC2/DKKL1/DKK1/HNF1B/SOX4/FOLR1/ESR1/EDA
GO:0006182	cGMP biosynthetic process	2/278	11/18866	0.0108999	0.350542	0.330294	2	NPPB/GUCY2D
GO:0006857	oligopeptide transport	2/278	11/18866	0.0108999	0.350542	0.330294	2	SLC7A11/ABCC1
GO:0150104	transport across blood-brain barrier	2/278	11/18866	0.0108999	0.350542	0.330294	2	MFSD2A/SLC22A1
GO:0045666	positive regulation of neuron differentiation	12/278	380/18866	0.0110401	0.350542	0.330294	12	SYT3/LIN28A/ANKRD1/UNC13A/DKK1/TOX/RIMS2/RASAL1/VLDLR/S100A9/NRCAM/EPO
GO:0019693	ribose phosphate metabolic process	13/278	427/18866	0.0110898	0.350542	0.330294	13	UPP2/HKDC1/ELOVL7/GLYAT/SULT2B1/SULT1C2/PTHLH/PFKP/PDE9A/PDE2A/NPPB/GUCY2D/ALDOB
GO:0045454	cell redox homeostasis	4/278	59/18866	0.0111344	0.350542	0.330294	4	PDIA2/SLC11A1/NCF2/NQO1
GO:0035637	multicellular organismal signaling	8/278	206/18866	0.0115622	0.3609	0.340054	8	CTNNA3/CARTPT/CACNA1H/NRCAM/KCNJ11/CASQ2/ATP2B3/ATP1A3
GO:0006536	glutamate metabolic process	3/278	33/18866	0.0124619	0.379256	0.35735	3	SLC7A11/FTCD/GAD1
GO:0033028	myeloid cell apoptotic process	3/278	33/18866	0.0124619	0.379256	0.35735	3	HCAR2/SLC7A11/EPO
GO:0120255	olefinic compound biosynthetic process	3/278	33/18866	0.0124619	0.379256	0.35735	3	DKKL1/CACNA1H/SRD5A2
GO:0010232	vascular transport	2/278	12/18866	0.0129537	0.381507	0.35947	2	MFSD2A/SLC22A1
GO:0038063	collagen-activated tyrosine kinase receptor signaling pathway	2/278	12/18866	0.0129537	0.381507	0.35947	2	COL4A6/COL4A5
GO:0042340	keratan sulfate catabolic process	2/278	12/18866	0.0129537	0.381507	0.35947	2	OGN/OMD
GO:0045161	neuronal ion channel clustering	2/278	12/18866	0.0129537	0.381507	0.35947	2	GLDN/NRCAM
GO:0055081	anion homeostasis	4/278	62/18866	0.0131897	0.38535	0.363091	4	SLC7A11/SLC34A2/CA12/ADORA1
GO:0032814	regulation of natural killer cell activation	3/278	34/18866	0.0135217	0.390492	0.367936	3	PGLYRP2/HAVCR2/TOX
GO:0030307	positive regulation of cell growth	7/278	171/18866	0.0135795	0.390492	0.367936	7	MFSD2A/SYT3/UNC13A/RIMS2/RASAL1/S100A9/SFN
GO:0008016	regulation of heart contraction	9/278	256/18866	0.0139541	0.39269	0.370008	9	CTNNA3/CACNA1H/TNNT2/KCNJ11/GLP1R/CASQ2/ATP2B3/ATP1A3/ADORA1
GO:0006869	lipid transport	12/278	393/18866	0.0140812	0.39269	0.370008	12	PLSCR5/PLA2G4F/MFSD2A/ESYT3/GAL/SLC27A6/VLDLR/SPP1/ABCC1/FABP6/CYP4A11/AQP9
GO:0030072	peptide hormone secretion	9/278	257/18866	0.0142806	0.39269	0.370008	9	SLC30A8/GAL/RIMS2/CARTPT/HNF1B/SOX4/KCNJ11/GLP1R/CACNA1E
GO:0098659	inorganic cation import across plasma membrane	5/278	97/18866	0.0143901	0.39269	0.370008	5	WNK2/FAM155B/SLC9A3/KCNJ11/ATP1A3
GO:0099587	inorganic ion import across plasma membrane	5/278	97/18866	0.0143901	0.39269	0.370008	5	WNK2/FAM155B/SLC9A3/KCNJ11/ATP1A3
GO:0010951	negative regulation of endopeptidase activity	9/278	258/18866	0.0146128	0.39269	0.370008	9	NLRP7/PAPLN/BIRC7/SPOCK1/SPP2/SPINT1/RENBP/SFN/CSN2
GO:0045833	negative regulation of lipid metabolic process	5/278	98/18866	0.0149867	0.39269	0.370008	5	HCAR2/MFSD2A/LPCAT1/DKKL1/ADORA1
GO:0046942	carboxylic acid transport	11/278	350/18866	0.0151156	0.39269	0.370008	11	PLA2G4F/MFSD2A/SLC38A1/SLC27A6/SLC7A11/SLC11A1/ABCC1/FOLR1/CYP4A11/AQP9/ADORA1
GO:0015791	polyol transport	2/278	13/18866	0.0151614	0.39269	0.370008	2	AQP10/AQP9
GO:0019755	one-carbon compound transport	2/278	13/18866	0.0151614	0.39269	0.370008	2	AQP10/AQP9
GO:0032530	regulation of microvillus organization	2/278	13/18866	0.0151614	0.39269	0.370008	2	CDHR2/RAP1GAP
GO:0032823	regulation of natural killer cell differentiation	2/278	13/18866	0.0151614	0.39269	0.370008	2	PGLYRP2/TOX
GO:0045741	positive regulation of epidermal growth factor-activated receptor activity	2/278	13/18866	0.0151614	0.39269	0.370008	2	AREG/ADORA1
GO:0070839	divalent metal ion export	2/278	13/18866	0.0151614	0.39269	0.370008	2	SLC11A1/ATP2B3
GO:0006007	glucose catabolic process	3/278	36/18866	0.0157909	0.40335	0.380051	3	TKTL1/PFKP/ALDOB
GO:0071805	potassium ion transmembrane transport	8/278	218/18866	0.0157938	0.40335	0.380051	8	KCNH7/WNK2/GAL/SLC9A3/KCNJ11/KCNF1/CASQ2/ATP1A3
GO:0015849	organic acid transport	11/278	353/18866	0.0160048	0.404562	0.381194	11	PLA2G4F/MFSD2A/SLC38A1/SLC27A6/SLC7A11/SLC11A1/ABCC1/FOLR1/CYP4A11/AQP9/ADORA1
GO:0009150	purine ribonucleotide metabolic process	12/278	401/18866	0.0162473	0.404562	0.381194	12	HKDC1/ELOVL7/GLYAT/SULT2B1/SULT1C2/PTHLH/PFKP/PDE9A/PDE2A/NPPB/GUCY2D/ALDOB
GO:0009247	glycolipid biosynthetic process	4/278	66/18866	0.0162844	0.404562	0.381194	4	FA2H/GAL3ST1/UGT8/B4GALNT1
GO:0046365	monosaccharide catabolic process	4/278	66/18866	0.0162844	0.404562	0.381194	4	DHDH/TKTL1/PFKP/ALDOB
GO:0042102	positive regulation of T cell proliferation	5/278	101/18866	0.0168753	0.410102	0.386413	5	CD24/HAVCR2/XCL1/IGF2/EPO
GO:0045730	respiratory burst	3/278	37/18866	0.0170008	0.410102	0.386413	3	CD24/SLC11A1/NCF2
GO:0030239	myofibril assembly	4/278	67/18866	0.0171232	0.410102	0.386413	4	OBSCN/ANKRD1/TNNT2/CASQ2
GO:0046513	ceramide biosynthetic process	4/278	67/18866	0.0171232	0.410102	0.386413	4	FA2H/GAL3ST1/UGT8/B4GALNT1
GO:0009214	cyclic nucleotide catabolic process	2/278	14/18866	0.017518	0.410102	0.386413	2	PDE9A/PDE2A
GO:0010248	establishment or maintenance of transmembrane electrochemical gradient	2/278	14/18866	0.017518	0.410102	0.386413	2	SLC22A1/ATP1A3
GO:0010752	regulation of cGMP-mediated signaling	2/278	14/18866	0.017518	0.410102	0.386413	2	RUNDC3A/PDE2A
GO:0047484	regulation of response to osmotic stress	2/278	14/18866	0.017518	0.410102	0.386413	2	MLC1/EPO
GO:0060911	cardiac cell fate commitment	2/278	14/18866	0.017518	0.410102	0.386413	2	TENM4/DKK1
GO:0097553	calcium ion transmembrane import into cytosol	6/278	140/18866	0.0176711	0.41105	0.387307	6	JSRP1/MCOLN3/FAM155B/XCL1/GRIN2B/CASQ2
GO:0040014	regulation of multicellular organism growth	4/278	68/18866	0.0179884	0.414222	0.390296	4	MFSD2A/GDF15/IGF2/GHR
GO:0006874	cellular calcium ion homeostasis	13/278	456/18866	0.0181719	0.414222	0.390296	13	CD24/JSRP1/MCOLN3/FAM155B/XCL1/CCL13/GRIN2B/GLP1R/ESR1/EPO/CASQ2/ATP2B3/ADORA1
GO:0032689	negative regulation of interferon-gamma production	3/278	38/18866	0.0182612	0.414222	0.390296	3	PGLYRP2/HAVCR2/XCL1
GO:0045777	positive regulation of blood pressure	3/278	38/18866	0.0182612	0.414222	0.390296	3	CARTPT/GLP1R/ADORA1
GO:1903317	regulation of protein maturation	4/278	69/18866	0.0188805	0.425297	0.400731	4	NLRP7/BIRC7/CLEC3B/SOX4
GO:0010466	negative regulation of peptidase activity	9/278	272/18866	0.0198829	0.425297	0.400731	9	NLRP7/PAPLN/BIRC7/SPOCK1/SPP2/SPINT1/RENBP/SFN/CSN2
GO:0001711	endodermal cell fate commitment	2/278	15/18866	0.0200188	0.425297	0.400731	2	DKK1/HNF1B
GO:0038065	collagen-activated signaling pathway	2/278	15/18866	0.0200188	0.425297	0.400731	2	COL4A6/COL4A5
GO:0035592	establishment of protein localization to extracellular region	13/278	463/18866	0.0203054	0.425297	0.400731	13	HCAR2/SLC30A8/GAL/ANKRD1/RIMS2/CARTPT/HNF1B/SOX4/SNCG/KCNJ11/GLP1R/CACNA1E/AFM
GO:0010038	response to metal ion	11/278	366/18866	0.0203177	0.425297	0.400731	11	SLC30A8/SYT8/SYT3/SYT13/CACNA1H/RASAL1/TNNT2/TFF1/NQO1/CASQ2/AQP9
GO:0006836	neurotransmitter transport	8/278	229/18866	0.0205682	0.425297	0.400731	8	SYT8/SYT3/SLC38A1/UNC13A/RIMS2/SNCG/SLC22A1/GAD1
GO:0045927	positive regulation of growth	9/278	274/18866	0.020735	0.425297	0.400731	9	MFSD2A/SYT3/UNC13A/RIMS2/RASAL1/S100A9/IGF2/SFN/GHR
GO:0030148	sphingolipid biosynthetic process	5/278	107/18866	0.0211119	0.425297	0.400731	5	ELOVL7/FA2H/GAL3ST1/UGT8/B4GALNT1
GO:0007204	positive regulation of cytosolic calcium ion concentration	10/278	322/18866	0.0215409	0.425297	0.400731	10	CD24/JSRP1/MCOLN3/FAM155B/XCL1/GRIN2B/GLP1R/ESR1/EPO/CASQ2
GO:0031345	negative regulation of cell projection organization	7/278	188/18866	0.0216683	0.425297	0.400731	7	SEMA6A/DKK1/SPP1/SPOCK1/RAP1GAP/GRIN2B/CRMP1
GO:0051592	response to calcium ion	6/278	147/18866	0.0218896	0.425297	0.400731	6	SYT8/SYT3/SYT13/RASAL1/TNNT2/CASQ2
GO:0055074	calcium ion homeostasis	13/278	468/18866	0.0219409	0.425297	0.400731	13	CD24/JSRP1/MCOLN3/FAM155B/XCL1/CCL13/GRIN2B/GLP1R/ESR1/EPO/CASQ2/ATP2B3/ADORA1
GO:0006790	sulfur compound metabolic process	11/278	371/18866	0.0221866	0.425297	0.400731	11	GADL1/ELOVL7/SLC7A11/GLYAT/TKTL1/SULT2B1/SULT1C2/OGN/OMD/GSTA2/GHR
GO:0031644	regulation of nervous system process	6/278	148/18866	0.0225431	0.425297	0.400731	6	TENM4/RIMS2/CARTPT/NPTX2/NPTX1/ADORA1
GO:0071692	protein localization to extracellular region	13/278	470/18866	0.0226219	0.425297	0.400731	13	HCAR2/SLC30A8/GAL/ANKRD1/RIMS2/CARTPT/HNF1B/SOX4/SNCG/KCNJ11/GLP1R/CACNA1E/AFM
GO:0001780	neutrophil homeostasis	2/278	16/18866	0.022659	0.425297	0.400731	2	HCAR2/SLC7A11
GO:0001977	renal system process involved in regulation of blood volume	2/278	16/18866	0.022659	0.425297	0.400731	2	CYP4A11/ADORA1
GO:0051238	sequestering of metal ion	2/278	16/18866	0.022659	0.425297	0.400731	2	SLC30A8/S100A9
GO:1901292	nucleoside phosphate catabolic process	4/278	73/18866	0.02272	0.425297	0.400731	4	UPP2/PDE9A/PDE2A/ENTPD3
GO:1903779	regulation of cardiac conduction	4/278	73/18866	0.02272	0.425297	0.400731	4	KCNJ11/CASQ2/ATP2B3/ATP1A3
GO:0070838	divalent metal ion transport	13/278	471/18866	0.0229683	0.425297	0.400731	13	SLC30A8/JSRP1/MCOLN3/FAM155B/CACNA1H/SLC11A1/XCL1/GRIN2B/EPO/CSN2/CASQ2/CACNA1E/ATP2B3
GO:0006664	glycolipid metabolic process	5/278	110/18866	0.0234683	0.425297	0.400731	5	ESYT3/FA2H/GAL3ST1/UGT8/B4GALNT1
GO:0001505	regulation of neurotransmitter levels	8/278	235/18866	0.0235661	0.425297	0.400731	8	SYT8/SYT3/SLC38A1/UNC13A/RIMS2/SNCG/SLC22A1/GAD1
GO:0002707	negative regulation of lymphocyte mediated immunity	3/278	42/18866	0.0238093	0.425297	0.400731	3	HAVCR2/XCL1/FOXJ1
GO:0046006	regulation of activated T cell proliferation	3/278	42/18866	0.0238093	0.425297	0.400731	3	CD24/IGF2/EPO
GO:0042303	molting cycle	5/278	111/18866	0.0242899	0.425297	0.400731	5	EPS8L3/FA2H/GAL/DKK1/EDA
GO:0042633	hair cycle	5/278	111/18866	0.0242899	0.425297	0.400731	5	EPS8L3/FA2H/GAL/DKK1/EDA
GO:1903509	liposaccharide metabolic process	5/278	111/18866	0.0242899	0.425297	0.400731	5	ESYT3/FA2H/GAL3ST1/UGT8/B4GALNT1
GO:0001910	regulation of leukocyte mediated cytotoxicity	4/278	75/18866	0.0248051	0.425297	0.400731	4	HAVCR2/NCR1/XCL1/DNASE1L3
GO:0035019	somatic stem cell population maintenance	4/278	75/18866	0.0248051	0.425297	0.400731	4	LIN28A/HNF1B/SOX4/CDX2
GO:0002823	negative regulation of adaptive immune response based on somatic recombination of immune receptors built from immunoglobulin superfamily domains	3/278	43/18866	0.0253231	0.425297	0.400731	3	HAVCR2/XCL1/FOXJ1
GO:0002643	regulation of tolerance induction	2/278	17/18866	0.0254339	0.425297	0.400731	2	HAVCR2/FOXJ1
GO:0098962	regulation of postsynaptic neurotransmitter receptor activity	2/278	17/18866	0.0254339	0.425297	0.400731	2	NPTX2/NPTX1
GO:0099509	regulation of presynaptic cytosolic calcium ion concentration	2/278	17/18866	0.0254339	0.425297	0.400731	2	ATP2B3/ADORA1
GO:0072511	divalent inorganic cation transport	13/278	478/18866	0.0255044	0.425297	0.400731	13	SLC30A8/JSRP1/MCOLN3/FAM155B/CACNA1H/SLC11A1/XCL1/GRIN2B/EPO/CSN2/CASQ2/CACNA1E/ATP2B3
GO:0042098	T cell proliferation	7/278	195/18866	0.0258078	0.425297	0.400731	7	CD24/HAVCR2/SLC11A1/XCL1/IGF2/FOXJ1/EPO
GO:1901136	carbohydrate derivative catabolic process	7/278	195/18866	0.0258078	0.425297	0.400731	7	UPP2/PGLYRP2/RENBP/PDE9A/PDE2A/OGN/OMD
GO:0097485	neuron projection guidance	9/278	285/18866	0.0258981	0.425297	0.400731	9	CNTN4/SEMA6A/DPYSL4/VLDLR/RAP1GAP/NRCAM/KIF5A/GFRA1/CRMP1
GO:0030004	cellular monovalent inorganic cation homeostasis	5/278	114/18866	0.0268651	0.425297	0.400731	5	ATP6V0D2/TMPRSS3/SLC11A1/SLC9A3/ATP1A3
GO:0042088	T-helper 1 type immune response	3/278	44/18866	0.0268876	0.425297	0.400731	3	HAVCR2/SLC11A1/XCL1
GO:0042181	ketone biosynthetic process	3/278	44/18866	0.0268876	0.425297	0.400731	3	DKKL1/CACNA1H/SRD5A2
GO:0060047	heart contraction	9/278	287/18866	0.0269265	0.425297	0.400731	9	CTNNA3/CACNA1H/TNNT2/KCNJ11/GLP1R/CASQ2/ATP2B3/ATP1A3/ADORA1
GO:0052548	regulation of endopeptidase activity	12/278	434/18866	0.0279205	0.425297	0.400731	12	NLRP7/PAPLN/PRR7/BIRC7/SPOCK1/SPP2/SPINT1/S100A9/RENBP/GRIN2B/SFN/CSN2
GO:0060395	SMAD protein signal transduction	4/278	78/18866	0.028143	0.425297	0.400731	4	ATOH8/VEPH1/GDF15/BMP8B
GO:0001890	placenta development	6/278	156/18866	0.0282477	0.425297	0.400731	6	PHLDA2/SPP1/SPINT1/NDP/IGF2/CDX2
GO:0006883	cellular sodium ion homeostasis	2/278	18/18866	0.0283391	0.425297	0.400731	2	TMPRSS3/ATP1A3
GO:0010523	negative regulation of calcium ion transport into cytosol	2/278	18/18866	0.0283391	0.425297	0.400731	2	EPO/CASQ2
GO:0036148	phosphatidylglycerol acyl-chain remodeling	2/278	18/18866	0.0283391	0.425297	0.400731	2	PLA2G4F/LPCAT1
GO:0035094	response to nicotine	3/278	45/18866	0.0285026	0.425297	0.400731	3	LYPD1/SLC7A11/KCNJ11
GO:0010976	positive regulation of neuron projection development	9/278	290/18866	0.0285228	0.425297	0.400731	9	SYT3/ANKRD1/UNC13A/TOX/RIMS2/RASAL1/VLDLR/S100A9/EPO
GO:0030104	water homeostasis	4/278	79/18866	0.0293121	0.425297	0.400731	4	FA2H/SFN/CYP4A11/AQP9
GO:0050672	negative regulation of lymphocyte proliferation	4/278	79/18866	0.0293121	0.425297	0.400731	4	HAVCR2/GAL/XCL1/FOXJ1
GO:0035987	endodermal cell differentiation	3/278	46/18866	0.0301681	0.425297	0.400731	3	DKK1/HNF1B/COL11A1
GO:0050798	activated T cell proliferation	3/278	46/18866	0.0301681	0.425297	0.400731	3	CD24/IGF2/EPO
GO:0032945	negative regulation of mononuclear cell proliferation	4/278	80/18866	0.0305096	0.425297	0.400731	4	HAVCR2/GAL/XCL1/FOXJ1
GO:0006805	xenobiotic metabolic process	5/278	118/18866	0.0305604	0.425297	0.400731	5	UGT1A10/GLYAT/GSTA2/NQO1/CYP2C9
GO:0051146	striated muscle cell differentiation	9/278	295/18866	0.0313293	0.425297	0.400731	9	OBSCN/ALPK3/ANKRD1/DKK1/GDF15/CACNA1H/TNNT2/IGF2/CASQ2
GO:0043373	CD4-positive, alpha-beta T cell lineage commitment	2/278	19/18866	0.0313702	0.425297	0.400731	2	TOX/IRF4
GO:0060749	mammary gland alveolus development	2/278	19/18866	0.0313702	0.425297	0.400731	2	ESR1/AREG
GO:0061377	mammary gland lobule development	2/278	19/18866	0.0313702	0.425297	0.400731	2	ESR1/AREG
GO:0016042	lipid catabolic process	10/278	343/18866	0.0314011	0.425297	0.400731	10	ASPG/PLCXD3/HCAR2/PLA2G4F/MFSD2A/AKR1B10/SPP1/FABP6/CYP4A11/ADORA1
GO:0006163	purine nucleotide metabolic process	12/278	442/18866	0.0314918	0.425297	0.400731	12	HKDC1/ELOVL7/GLYAT/SULT2B1/SULT1C2/PTHLH/PFKP/PDE9A/PDE2A/NPPB/GUCY2D/ALDOB
GO:0043268	positive regulation of potassium ion transport	3/278	47/18866	0.0318838	0.425297	0.400731	3	WNK2/GAL/ADORA1
GO:0005996	monosaccharide metabolic process	9/278	296/18866	0.0319128	0.425297	0.400731	9	HKDC1/UGT1A10/DHDH/TKTL1/PHLDA2/PFKP/KCNJ11/IGF2/ALDOB
GO:0042391	regulation of membrane potential	12/278	443/18866	0.0319603	0.425297	0.400731	12	ABCB5/KCNH7/CTNNA3/RIMS2/CACNA1H/NRCAM/KCNJ11/GRIN2B/CASQ2/CACNA1E/ATP1A3/ADORA1
GO:0003015	heart process	9/278	297/18866	0.0325039	0.425297	0.400731	9	CTNNA3/CACNA1H/TNNT2/KCNJ11/GLP1R/CASQ2/ATP2B3/ATP1A3/ADORA1
GO:0120254	olefinic compound metabolic process	5/278	121/18866	0.0335316	0.425297	0.400731	5	DKKL1/CACNA1H/SRD5A2/CYP4A11/CYP2C9
GO:0002820	negative regulation of adaptive immune response	3/278	48/18866	0.0336496	0.425297	0.400731	3	HAVCR2/XCL1/FOXJ1
GO:0035088	establishment or maintenance of apical/basal cell polarity	3/278	48/18866	0.0336496	0.425297	0.400731	3	MTCL1/FOXJ1/CDX2
GO:0061245	establishment or maintenance of bipolar cell polarity	3/278	48/18866	0.0336496	0.425297	0.400731	3	MTCL1/FOXJ1/CDX2
GO:1990573	potassium ion import across plasma membrane	3/278	48/18866	0.0336496	0.425297	0.400731	3	WNK2/KCNJ11/ATP1A3
GO:0006665	sphingolipid metabolic process	6/278	163/18866	0.0339595	0.425297	0.400731	6	ESYT3/ELOVL7/FA2H/GAL3ST1/UGT8/B4GALNT1
GO:0042493	response to drug	11/278	397/18866	0.0339857	0.425297	0.400731	11	GAL/ANKRD1/HNF1B/SST/SLC22A1/PDE2A/ABCC1/KCNJ11/GAD1/CYP2C9/CA9
GO:0071277	cellular response to calcium ion	4/278	83/18866	0.0342736	0.425297	0.400731	4	SYT8/SYT3/SYT13/RASAL1
GO:0002827	positive regulation of T-helper 1 type immune response	2/278	20/18866	0.0345228	0.425297	0.400731	2	SLC11A1/XCL1
GO:0003085	negative regulation of systemic arterial blood pressure	2/278	20/18866	0.0345228	0.425297	0.400731	2	NPPB/ADORA1
GO:0019373	epoxygenase P450 pathway	2/278	20/18866	0.0345228	0.425297	0.400731	2	CYP4A11/CYP2C9
GO:0072311	glomerular epithelial cell differentiation	2/278	20/18866	0.0345228	0.425297	0.400731	2	CD24/FOXJ1
GO:1902644	tertiary alcohol metabolic process	2/278	20/18866	0.0345228	0.425297	0.400731	2	AKR1B10/CACNA1H
GO:0021782	glial cell development	5/278	122/18866	0.0345605	0.425297	0.400731	5	FA2H/TENM4/BACE2/SOX4/S100A9
GO:0032663	regulation of interleukin-2 production	3/278	49/18866	0.0354652	0.425297	0.400731	3	HAVCR2/XCL1/IRF4
GO:0050890	cognition	9/278	302/18866	0.0355736	0.425297	0.400731	9	MFSD2A/SLC7A11/DKK1/VLDLR/NPTX2/GRIN2B/GLP1R/AFF2/ADORA1
GO:0008652	cellular amino acid biosynthetic process	4/278	84/18866	0.0355856	0.425297	0.400731	4	ASPG/NAT8L/GADL1/GAD1
GO:0071466	cellular response to xenobiotic stimulus	5/278	123/18866	0.0356088	0.425297	0.400731	5	UGT1A10/GLYAT/GSTA2/NQO1/CYP2C9
GO:1903522	regulation of blood circulation	9/278	303/18866	0.0362107	0.425297	0.400731	9	CTNNA3/CACNA1H/TNNT2/KCNJ11/GLP1R/CASQ2/ATP2B3/ATP1A3/ADORA1
GO:0006970	response to osmotic stress	4/278	85/18866	0.0369263	0.425297	0.400731	4	MLC1/SST/EPO/AQP9
GO:0030101	natural killer cell activation	4/278	85/18866	0.0369263	0.425297	0.400731	4	PGLYRP2/HAVCR2/TOX/NCR1
GO:0070555	response to interleukin-1	7/278	211/18866	0.0372247	0.425297	0.400731	7	NLRP7/SLC30A8/PSMA8/ANKRD1/XCL1/CCL13/EPO
GO:0071715	icosanoid transport	3/278	50/18866	0.0373304	0.425297	0.400731	3	PLA2G4F/ABCC1/CYP4A11
GO:1901571	fatty acid derivative transport	3/278	50/18866	0.0373304	0.425297	0.400731	3	PLA2G4F/ABCC1/CYP4A11
GO:0042129	regulation of T cell proliferation	6/278	167/18866	0.037536	0.425297	0.400731	6	CD24/HAVCR2/XCL1/IGF2/FOXJ1/EPO
GO:0001838	embryonic epithelial tube formation	5/278	125/18866	0.0377638	0.425297	0.400731	5	CTHRC1/HNF1B/SPINT1/SOX4/FOLR1
GO:0002363	alpha-beta T cell lineage commitment	2/278	21/18866	0.0377927	0.425297	0.400731	2	TOX/IRF4
GO:0006833	water transport	2/278	21/18866	0.0377927	0.425297	0.400731	2	AQP10/AQP9
GO:0030277	maintenance of gastrointestinal epithelium	2/278	21/18866	0.0377927	0.425297	0.400731	2	TFF2/TFF1
GO:0032288	myelin assembly	2/278	21/18866	0.0377927	0.425297	0.400731	2	TENM4/UGT8
GO:0035813	regulation of renal sodium excretion	2/278	21/18866	0.0377927	0.425297	0.400731	2	NPPB/ADORA1
GO:0070664	negative regulation of leukocyte proliferation	4/278	86/18866	0.0382958	0.425297	0.400731	4	HAVCR2/GAL/XCL1/FOXJ1
GO:0019932	second-messenger-mediated signaling	12/278	456/18866	0.0385141	0.425297	0.400731	12	JSRP1/GAL/RUNDC3A/RIMS2/TSHR/PTHLH/PDE9A/PDE2A/NPPB/GRIN2B/GLP1R/CASQ2
GO:0042180	cellular ketone metabolic process	8/278	260/18866	0.0393666	0.425297	0.400731	8	PSMA8/MFSD2A/AKR1B10/DKKL1/SLC7A11/CACNA1H/SRD5A2/NQO1
GO:0001894	tissue homeostasis	8/278	261/18866	0.0401167	0.425297	0.400731	8	NANOS1/ZG16B/MFSD2A/LPCAT1/CARTPT/TFF2/TFF1/SPP1
GO:2000241	regulation of reproductive process	6/278	170/18866	0.0403707	0.425297	0.400731	6	PSMA8/TEX101/CACNA1H/PHLDA2/PAEP/ESR1
GO:0001779	natural killer cell differentiation	2/278	22/18866	0.0411759	0.425297	0.400731	2	PGLYRP2/TOX
GO:0006925	inflammatory cell apoptotic process	2/278	22/18866	0.0411759	0.425297	0.400731	2	HCAR2/SLC7A11
GO:0007342	fusion of sperm to egg plasma membrane involved in single fertilization	2/278	22/18866	0.0411759	0.425297	0.400731	2	LYZL4/FOLR1
GO:0009190	cyclic nucleotide biosynthetic process	2/278	22/18866	0.0411759	0.425297	0.400731	2	NPPB/GUCY2D
GO:0043369	CD4-positive or CD8-positive, alpha-beta T cell lineage commitment	2/278	22/18866	0.0411759	0.425297	0.400731	2	TOX/IRF4
GO:0052652	cyclic purine nucleotide metabolic process	2/278	22/18866	0.0411759	0.425297	0.400731	2	NPPB/GUCY2D
GO:0002704	negative regulation of leukocyte mediated immunity	3/278	52/18866	0.0412085	0.425297	0.400731	3	HAVCR2/XCL1/FOXJ1
GO:0030856	regulation of epithelial cell differentiation	6/278	171/18866	0.0413449	0.425297	0.400731	6	CD24/ATOH8/SULT2B1/SFN/FOXJ1/ETV4
GO:0051651	maintenance of location in cell	7/278	216/18866	0.0413804	0.425297	0.400731	7	SLC30A8/JSRP1/PDIA2/MCOLN3/XCL1/S100A9/CASQ2
GO:0009306	protein secretion	12/278	462/18866	0.0418382	0.425297	0.400731	12	HCAR2/SLC30A8/GAL/ANKRD1/RIMS2/CARTPT/HNF1B/SOX4/SNCG/KCNJ11/GLP1R/CACNA1E
GO:0070588	calcium ion transmembrane transport	9/278	312/18866	0.0422991	0.425297	0.400731	9	JSRP1/MCOLN3/FAM155B/CACNA1H/XCL1/GRIN2B/CASQ2/CACNA1E/ATP2B3
GO:1990138	neuron projection extension	6/278	172/18866	0.0423339	0.425297	0.400731	6	SYT3/SEMA6A/UNC13A/RIMS2/RASAL1/NRCAM
GO:0001892	embryonic placenta development	4/278	89/18866	0.0425771	0.425297	0.400731	4	PHLDA2/SPINT1/IGF2/CDX2
GO:1903532	positive regulation of secretion by cell	9/278	313/18866	0.0430157	0.425297	0.400731	9	HCAR2/SLC30A8/GAL/ANKRD1/UNC13A/CARTPT/CACNA1H/SPP1/SOX4
GO:0009410	response to xenobiotic stimulus	5/278	130/18866	0.0434949	0.425297	0.400731	5	UGT1A10/GLYAT/GSTA2/NQO1/CYP2C9
GO:0000103	sulfate assimilation	1/278	3/18866	0.0435606	0.425297	0.400731	1	SULT2B1
GO:0002426	immunoglobulin production in mucosal tissue	1/278	3/18866	0.0435606	0.425297	0.400731	1	XCL1
GO:0002514	B cell tolerance induction	1/278	3/18866	0.0435606	0.425297	0.400731	1	FOXJ1
GO:0002519	natural killer cell tolerance induction	1/278	3/18866	0.0435606	0.425297	0.400731	1	HAVCR2
GO:0002652	regulation of tolerance induction dependent upon immune response	1/278	3/18866	0.0435606	0.425297	0.400731	1	HAVCR2
GO:0003095	pressure natriuresis	1/278	3/18866	0.0435606	0.425297	0.400731	1	CYP4A11
GO:0005988	lactose metabolic process	1/278	3/18866	0.0435606	0.425297	0.400731	1	LALBA
GO:0005989	lactose biosynthetic process	1/278	3/18866	0.0435606	0.425297	0.400731	1	LALBA
GO:0006116	NADH oxidation	1/278	3/18866	0.0435606	0.425297	0.400731	1	ALDOB
GO:0006679	glucosylceramide biosynthetic process	1/278	3/18866	0.0435606	0.425297	0.400731	1	FA2H
GO:0007308	oocyte construction	1/278	3/18866	0.0435606	0.425297	0.400731	1	TDRD5
GO:0007309	oocyte axis specification	1/278	3/18866	0.0435606	0.425297	0.400731	1	TDRD5
GO:0007314	oocyte anterior/posterior axis specification	1/278	3/18866	0.0435606	0.425297	0.400731	1	TDRD5
GO:0007315	pole plasm assembly	1/278	3/18866	0.0435606	0.425297	0.400731	1	TDRD5
GO:0008358	maternal determination of anterior/posterior axis, embryo	1/278	3/18866	0.0435606	0.425297	0.400731	1	TDRD5
GO:0009449	gamma-aminobutyric acid biosynthetic process	1/278	3/18866	0.0435606	0.425297	0.400731	1	GAD1
GO:0010481	epidermal cell division	1/278	3/18866	0.0435606	0.425297	0.400731	1	SFN
GO:0010482	regulation of epidermal cell division	1/278	3/18866	0.0435606	0.425297	0.400731	1	SFN
GO:0016095	polyprenol catabolic process	1/278	3/18866	0.0435606	0.425297	0.400731	1	AKR1B10
GO:0030886	negative regulation of myeloid dendritic cell activation	1/278	3/18866	0.0435606	0.425297	0.400731	1	HAVCR2
GO:0031335	regulation of sulfur amino acid metabolic process	1/278	3/18866	0.0435606	0.425297	0.400731	1	SLC7A11
GO:0031408	oxylipin biosynthetic process	1/278	3/18866	0.0435606	0.425297	0.400731	1	CYP4A11
GO:0032824	negative regulation of natural killer cell differentiation	1/278	3/18866	0.0435606	0.425297	0.400731	1	PGLYRP2
GO:0032827	negative regulation of natural killer cell differentiation involved in immune response	1/278	3/18866	0.0435606	0.425297	0.400731	1	PGLYRP2
GO:0035938	estradiol secretion	1/278	3/18866	0.0435606	0.425297	0.400731	1	SPP1
GO:0039019	pronephric nephron development	1/278	3/18866	0.0435606	0.425297	0.400731	1	HNF1B
GO:0042662	negative regulation of mesodermal cell fate specification	1/278	3/18866	0.0435606	0.425297	0.400731	1	DKK1
GO:0042732	D-xylose metabolic process	1/278	3/18866	0.0435606	0.425297	0.400731	1	DHDH
GO:0044110	growth involved in symbiotic interaction	1/278	3/18866	0.0435606	0.425297	0.400731	1	PGLYRP2
GO:0044117	growth of symbiont in host	1/278	3/18866	0.0435606	0.425297	0.400731	1	PGLYRP2
GO:0045872	positive regulation of rhodopsin gene expression	1/278	3/18866	0.0435606	0.425297	0.400731	1	MFSD2A
GO:0046968	peptide antigen transport	1/278	3/18866	0.0435606	0.425297	0.400731	1	CLEC4M
GO:0051795	positive regulation of timing of catagen	1/278	3/18866	0.0435606	0.425297	0.400731	1	GAL
GO:0055073	cadmium ion homeostasis	1/278	3/18866	0.0435606	0.425297	0.400731	1	SLC11A1
GO:0060523	prostate epithelial cord elongation	1/278	3/18866	0.0435606	0.425297	0.400731	1	ESR1
GO:0060712	spongiotrophoblast layer development	1/278	3/18866	0.0435606	0.425297	0.400731	1	PHLDA2
GO:0060912	cardiac cell fate specification	1/278	3/18866	0.0435606	0.425297	0.400731	1	TENM4
GO:0061141	lung ciliated cell differentiation	1/278	3/18866	0.0435606	0.425297	0.400731	1	FOXJ1
GO:0061713	anterior neural tube closure	1/278	3/18866	0.0435606	0.425297	0.400731	1	FOLR1
GO:0061789	dense core granule priming	1/278	3/18866	0.0435606	0.425297	0.400731	1	UNC13A
GO:0071613	granzyme B production	1/278	3/18866	0.0435606	0.425297	0.400731	1	XCL1
GO:0071661	regulation of granzyme B production	1/278	3/18866	0.0435606	0.425297	0.400731	1	XCL1
GO:0071663	positive regulation of granzyme B production	1/278	3/18866	0.0435606	0.425297	0.400731	1	XCL1
GO:0098749	cerebellar neuron development	1/278	3/18866	0.0435606	0.425297	0.400731	1	NANOS1
GO:0140205	oligopeptide import across plasma membrane	1/278	3/18866	0.0435606	0.425297	0.400731	1	SLC7A11
GO:0140206	dipeptide import across plasma membrane	1/278	3/18866	0.0435606	0.425297	0.400731	1	SLC7A11
GO:1900200	mesenchymal cell apoptotic process involved in metanephros development	1/278	3/18866	0.0435606	0.425297	0.400731	1	HNF1B
GO:1900211	regulation of mesenchymal cell apoptotic process involved in metanephros development	1/278	3/18866	0.0435606	0.425297	0.400731	1	HNF1B
GO:1900212	negative regulation of mesenchymal cell apoptotic process involved in metanephros development	1/278	3/18866	0.0435606	0.425297	0.400731	1	HNF1B
GO:1900453	negative regulation of long-term synaptic depression	1/278	3/18866	0.0435606	0.425297	0.400731	1	ADORA1
GO:1902232	regulation of positive thymic T cell selection	1/278	3/18866	0.0435606	0.425297	0.400731	1	TOX
GO:1902490	regulation of sperm capacitation	1/278	3/18866	0.0435606	0.425297	0.400731	1	PAEP
GO:1904616	regulation of actin binding	1/278	3/18866	0.0435606	0.425297	0.400731	1	CRMP1
GO:1904880	response to hydrogen sulfide	1/278	3/18866	0.0435606	0.425297	0.400731	1	NQO1
GO:1904958	positive regulation of midbrain dopaminergic neuron differentiation	1/278	3/18866	0.0435606	0.425297	0.400731	1	DKK1
GO:1905246	negative regulation of aspartic-type peptidase activity	1/278	3/18866	0.0435606	0.425297	0.400731	1	NLRP7
GO:1905335	regulation of aggrephagy	1/278	3/18866	0.0435606	0.425297	0.400731	1	HSPB8
GO:1905337	positive regulation of aggrephagy	1/278	3/18866	0.0435606	0.425297	0.400731	1	HSPB8
GO:1905771	negative regulation of mesodermal cell differentiation	1/278	3/18866	0.0435606	0.425297	0.400731	1	DKK1
GO:1905903	negative regulation of mesoderm formation	1/278	3/18866	0.0435606	0.425297	0.400731	1	DKK1
GO:2000211	regulation of glutamate metabolic process	1/278	3/18866	0.0435606	0.425297	0.400731	1	SLC7A11
GO:2000224	regulation of testosterone biosynthetic process	1/278	3/18866	0.0435606	0.425297	0.400731	1	DKKL1
GO:2000412	positive regulation of thymocyte migration	1/278	3/18866	0.0435606	0.425297	0.400731	1	XCL1
GO:2000520	regulation of immunological synapse formation	1/278	3/18866	0.0435606	0.425297	0.400731	1	HAVCR2
GO:2000768	positive regulation of nephron tubule epithelial cell differentiation	1/278	3/18866	0.0435606	0.425297	0.400731	1	CD24
GO:2000864	regulation of estradiol secretion	1/278	3/18866	0.0435606	0.425297	0.400731	1	SPP1
GO:2001189	negative regulation of T cell activation via T cell receptor contact with antigen bound to MHC molecule on antigen presenting cell	1/278	3/18866	0.0435606	0.425297	0.400731	1	HAVCR2
GO:0050670	regulation of lymphocyte proliferation	7/278	219/18866	0.0440132	0.425297	0.400731	7	CD24/HAVCR2/GAL/XCL1/IGF2/FOXJ1/EPO
GO:0007159	leukocyte cell-cell adhesion	10/278	364/18866	0.0440865	0.425297	0.400731	10	CD24/HAVCR2/CLEC4M/SOX4/XCL1/S100A9/OLR1/IGF2/FOXJ1/EPO
GO:0052547	regulation of peptidase activity	12/278	466/18866	0.0441628	0.425297	0.400731	12	NLRP7/PAPLN/PRR7/BIRC7/SPOCK1/SPP2/SPINT1/S100A9/RENBP/GRIN2B/SFN/CSN2
GO:0035725	sodium ion transmembrane transport	6/278	174/18866	0.0443562	0.425297	0.400731	6	SLC4A11/WNK2/SLC34A2/CACNA1H/SLC9A3/ATP1A3
GO:0007035	vacuolar acidification	2/278	23/18866	0.0446682	0.425297	0.400731	2	ATP6V0D2/SLC11A1
GO:0007413	axonal fasciculation	2/278	23/18866	0.0446682	0.425297	0.400731	2	CNTN4/NRCAM
GO:0022010	central nervous system myelination	2/278	23/18866	0.0446682	0.425297	0.400731	2	FA2H/TENM4
GO:0032291	axon ensheathment in central nervous system	2/278	23/18866	0.0446682	0.425297	0.400731	2	FA2H/TENM4
GO:0032703	negative regulation of interleukin-2 production	2/278	23/18866	0.0446682	0.425297	0.400731	2	HAVCR2/XCL1
GO:0035812	renal sodium excretion	2/278	23/18866	0.0446682	0.425297	0.400731	2	NPPB/ADORA1
GO:0072010	glomerular epithelium development	2/278	23/18866	0.0446682	0.425297	0.400731	2	CD24/FOXJ1
GO:0106030	neuron projection fasciculation	2/278	23/18866	0.0446682	0.425297	0.400731	2	CNTN4/NRCAM
GO:1903798	regulation of production of miRNAs involved in gene silencing by miRNA	2/278	23/18866	0.0446682	0.425297	0.400731	2	LIN28A/ESR1
GO:0046887	positive regulation of hormone secretion	5/278	131/18866	0.0447004	0.425297	0.400731	5	HCAR2/SLC30A8/GAL/SPP1/SOX4
GO:0006968	cellular defense response	3/278	54/18866	0.0452814	0.425297	0.400731	3	DCDC2/NCR1/NCF2
GO:0007269	neurotransmitter secretion	6/278	175/18866	0.0453897	0.425297	0.400731	6	SYT8/SYT3/UNC13A/RIMS2/SNCG/GAD1
GO:0099643	signal release from synapse	6/278	175/18866	0.0453897	0.425297	0.400731	6	SYT8/SYT3/UNC13A/RIMS2/SNCG/GAD1
GO:0045682	regulation of epidermis development	4/278	91/18866	0.0455754	0.425297	0.400731	4	GAL/SULT2B1/SFN/ETV4
GO:0046849	bone remodeling	4/278	91/18866	0.0455754	0.425297	0.400731	4	CTHRC1/CARTPT/SPP1/SPP2
GO:0048477	oogenesis	4/278	91/18866	0.0455754	0.425297	0.400731	4	SOHLH1/NANOS1/TDRD5/PAQR5
GO:0032944	regulation of mononuclear cell proliferation	7/278	221/18866	0.0458271	0.425297	0.400731	7	CD24/HAVCR2/GAL/XCL1/IGF2/FOXJ1/EPO
GO:0031341	regulation of cell killing	4/278	92/18866	0.0471176	0.425297	0.400731	4	HAVCR2/NCR1/XCL1/DNASE1L3
GO:0072175	epithelial tube formation	5/278	133/18866	0.047171	0.425297	0.400731	5	CTHRC1/HNF1B/SPINT1/SOX4/FOLR1
GO:0001706	endoderm formation	3/278	55/18866	0.04739	0.425297	0.400731	3	DKK1/HNF1B/COL11A1
GO:0045861	negative regulation of proteolysis	10/278	369/18866	0.047556	0.425297	0.400731	10	NLRP7/DERL3/PAPLN/BIRC7/SPOCK1/SPP2/SPINT1/RENBP/SFN/CSN2
GO:0072521	purine-containing compound metabolic process	12/278	472/18866	0.0478158	0.425297	0.400731	12	HKDC1/ELOVL7/GLYAT/SULT2B1/SULT1C2/PTHLH/PFKP/PDE9A/PDE2A/NPPB/GUCY2D/ALDOB
GO:0003094	glomerular filtration	2/278	24/18866	0.0482658	0.425297	0.400731	2	TMEM63C/ADORA1
GO:0032753	positive regulation of interleukin-4 production	2/278	24/18866	0.0482658	0.425297	0.400731	2	HAVCR2/IRF4
GO:0034035	purine ribonucleoside bisphosphate metabolic process	2/278	24/18866	0.0482658	0.425297	0.400731	2	SULT2B1/SULT1C2
GO:0044062	regulation of excretion	2/278	24/18866	0.0482658	0.425297	0.400731	2	NPPB/ADORA1
GO:0050427	3'-phosphoadenosine 5'-phosphosulfate metabolic process	2/278	24/18866	0.0482658	0.425297	0.400731	2	SULT2B1/SULT1C2
GO:0060396	growth hormone receptor signaling pathway	2/278	24/18866	0.0482658	0.425297	0.400731	2	GDF15/GHR
GO:0060444	branching involved in mammary gland duct morphogenesis	2/278	24/18866	0.0482658	0.425297	0.400731	2	ESR1/AREG
GO:0019320	hexose catabolic process	3/278	56/18866	0.0495461	0.425297	0.400731	3	TKTL1/PFKP/ALDOB
GO:0044273	sulfur compound catabolic process	3/278	56/18866	0.0495461	0.425297	0.400731	3	GADL1/OGN/OMD
GO:0086065	cell communication involved in cardiac conduction	3/278	56/18866	0.0495461	0.425297	0.400731	3	CTNNA3/CASQ2/ATP1A3
GO:0090183	regulation of kidney development	3/278	56/18866	0.0495461	0.425297	0.400731	3	CD24/LIN28A/HNF1B
GO:0008544	epidermis development	12/278	477/18866	0.0510148	0.425297	0.400731	12	FA2H/MCOLN3/GAL/KRT23/DKK1/SULT2B1/RBP2/PTHLH/SFN/ETV4/EDA/DSG3
GO:0050671	positive regulation of lymphocyte proliferation	5/278	136/18866	0.0510262	0.425297	0.400731	5	CD24/HAVCR2/XCL1/IGF2/EPO
GO:0051235	maintenance of location	9/278	324/18866	0.0514411	0.425297	0.400731	9	SMIM22/SLC30A8/JSRP1/PDIA2/MCOLN3/XCL1/S100A9/B4GALNT1/CASQ2
GO:0006816	calcium ion transport	11/278	426/18866	0.0517407	0.425297	0.400731	11	JSRP1/MCOLN3/FAM155B/CACNA1H/XCL1/GRIN2B/EPO/CSN2/CASQ2/CACNA1E/ATP2B3
GO:0050796	regulation of insulin secretion	6/278	181/18866	0.0519049	0.425297	0.400731	6	SLC30A8/CARTPT/SOX4/KCNJ11/GLP1R/CACNA1E
GO:0007589	body fluid secretion	4/278	95/18866	0.0519165	0.425297	0.400731	4	NPPB/CSN3/CSN2/ADORA1
GO:0022412	cellular process involved in reproduction in multicellular organism	10/278	375/18866	0.0519567	0.425297	0.400731	10	SOHLH1/NANOS1/FAM9A/TDRD5/LYZL4/LIN28A/PAQR5/PAEP/FOLR1/BRDT
GO:0003071	renal system process involved in regulation of systemic arterial blood pressure	2/278	25/18866	0.0519648	0.425297	0.400731	2	CYP4A11/ADORA1
GO:0010447	response to acidic pH	2/278	25/18866	0.0519648	0.425297	0.400731	2	AQP10/SST
GO:0060669	embryonic placenta morphogenesis	2/278	25/18866	0.0519648	0.425297	0.400731	2	SPINT1/IGF2
GO:0061436	establishment of skin barrier	2/278	25/18866	0.0519648	0.425297	0.400731	2	FA2H/SFN
GO:0070920	regulation of production of small RNA involved in gene silencing by RNA	2/278	25/18866	0.0519648	0.425297	0.400731	2	LIN28A/ESR1
GO:0071378	cellular response to growth hormone stimulus	2/278	25/18866	0.0519648	0.425297	0.400731	2	GDF15/GHR
GO:0097205	renal filtration	2/278	25/18866	0.0519648	0.425297	0.400731	2	TMEM63C/ADORA1
GO:1905809	negative regulation of synapse organization	2/278	25/18866	0.0519648	0.425297	0.400731	2	DKK1/GRIN2B
GO:0019730	antimicrobial humoral response	5/278	137/18866	0.0523512	0.425297	0.400731	5	PGLYRP2/COLEC11/SLC11A1/CCL13/S100A9
GO:0032946	positive regulation of mononuclear cell proliferation	5/278	137/18866	0.0523512	0.425297	0.400731	5	CD24/HAVCR2/XCL1/IGF2/EPO
GO:0006959	humoral immune response	10/278	377/18866	0.053482	0.425297	0.400731	10	IGLL5/PGLYRP2/COLEC11/COLEC10/SLC11A1/CCL13/S100A9/CFP/FOXJ1/FCN2
GO:2000272	negative regulation of signaling receptor activity	3/278	58/18866	0.0539995	0.425297	0.400731	3	LYPD1/DKKL1/DKK1
GO:0030177	positive regulation of Wnt signaling pathway	6/278	183/18866	0.0541971	0.425297	0.400731	6	PSMA8/WNK2/DEPDC1B/DKK1/SOX4/EDA
GO:0010001	glial cell differentiation	7/278	230/18866	0.0545793	0.425297	0.400731	7	LIN28A/FA2H/TENM4/BACE2/SPINT1/SOX4/S100A9
GO:0043648	dicarboxylic acid metabolic process	4/278	97/18866	0.0552586	0.425297	0.400731	4	SLC7A11/FTCD/GAD1/FOLR1
GO:1901216	positive regulation of neuron death	4/278	97/18866	0.0552586	0.425297	0.400731	4	DKK1/GRIN2B/NQO1/ADORA1
GO:0002507	tolerance induction	2/278	26/18866	0.0557615	0.425297	0.400731	2	HAVCR2/FOXJ1
GO:0008211	glucocorticoid metabolic process	2/278	26/18866	0.0557615	0.425297	0.400731	2	GAL/CACNA1H
GO:0035902	response to immobilization stress	2/278	26/18866	0.0557615	0.425297	0.400731	2	GAL/TFF1
GO:0042832	defense response to protozoan	2/278	26/18866	0.0557615	0.425297	0.400731	2	SLC11A1/IRF4
GO:0045026	plasma membrane fusion	2/278	26/18866	0.0557615	0.425297	0.400731	2	LYZL4/FOLR1
GO:0055083	monovalent inorganic anion homeostasis	2/278	26/18866	0.0557615	0.425297	0.400731	2	SLC34A2/CA12
GO:0060314	regulation of ryanodine-sensitive calcium-release channel activity	2/278	26/18866	0.0557615	0.425297	0.400731	2	JSRP1/CASQ2
GO:0046456	icosanoid biosynthetic process	3/278	59/18866	0.0562958	0.425297	0.400731	3	PLA2G4F/CYP4A11/CYP2C9
GO:2001257	regulation of cation channel activity	6/278	185/18866	0.0565499	0.425297	0.400731	6	JSRP1/GAL/KCNJ11/GRIN2B/EPO/CASQ2
GO:0002309	T cell proliferation involved in immune response	1/278	4/18866	0.0576564	0.425297	0.400731	1	SLC11A1
GO:0002325	natural killer cell differentiation involved in immune response	1/278	4/18866	0.0576564	0.425297	0.400731	1	PGLYRP2
GO:0006772	thiamine metabolic process	1/278	4/18866	0.0576564	0.425297	0.400731	1	TKTL1
GO:0007468	regulation of rhodopsin gene expression	1/278	4/18866	0.0576564	0.425297	0.400731	1	MFSD2A
GO:0008594	photoreceptor cell morphogenesis	1/278	4/18866	0.0576564	0.425297	0.400731	1	MFSD2A
GO:0015722	canalicular bile acid transport	1/278	4/18866	0.0576564	0.425297	0.400731	1	AQP9
GO:0018076	N-terminal peptidyl-lysine acetylation	1/278	4/18866	0.0576564	0.425297	0.400731	1	SOX4
GO:0019556	histidine catabolic process to glutamate and formamide	1/278	4/18866	0.0576564	0.425297	0.400731	1	FTCD
GO:0019557	histidine catabolic process to glutamate and formate	1/278	4/18866	0.0576564	0.425297	0.400731	1	FTCD
GO:0031407	oxylipin metabolic process	1/278	4/18866	0.0576564	0.425297	0.400731	1	CYP4A11
GO:0032053	ciliary basal body organization	1/278	4/18866	0.0576564	0.425297	0.400731	1	FOXJ1
GO:0032289	central nervous system myelin formation	1/278	4/18866	0.0576564	0.425297	0.400731	1	TENM4
GO:0032826	regulation of natural killer cell differentiation involved in immune response	1/278	4/18866	0.0576564	0.425297	0.400731	1	PGLYRP2
GO:0032898	neurotrophin production	1/278	4/18866	0.0576564	0.425297	0.400731	1	ADORA1
GO:0033031	positive regulation of neutrophil apoptotic process	1/278	4/18866	0.0576564	0.425297	0.400731	1	HCAR2
GO:0034157	positive regulation of toll-like receptor 7 signaling pathway	1/278	4/18866	0.0576564	0.425297	0.400731	1	TREML4
GO:0034436	glycoprotein transport	1/278	4/18866	0.0576564	0.425297	0.400731	1	VLDLR
GO:0035063	nuclear speck organization	1/278	4/18866	0.0576564	0.425297	0.400731	1	AFF2
GO:0035711	T-helper 1 cell activation	1/278	4/18866	0.0576564	0.425297	0.400731	1	XCL1
GO:0035814	negative regulation of renal sodium excretion	1/278	4/18866	0.0576564	0.425297	0.400731	1	ADORA1
GO:0035910	ascending aorta morphogenesis	1/278	4/18866	0.0576564	0.425297	0.400731	1	SOX4
GO:0038028	insulin receptor signaling pathway via phosphatidylinositol 3-kinase	1/278	4/18866	0.0576564	0.425297	0.400731	1	IGF2
GO:0038162	erythropoietin-mediated signaling pathway	1/278	4/18866	0.0576564	0.425297	0.400731	1	EPO
GO:0042637	catagen	1/278	4/18866	0.0576564	0.425297	0.400731	1	GAL
GO:0042695	thelarche	1/278	4/18866	0.0576564	0.425297	0.400731	1	AREG
GO:0043606	formamide metabolic process	1/278	4/18866	0.0576564	0.425297	0.400731	1	FTCD
GO:0051464	positive regulation of cortisol secretion	1/278	4/18866	0.0576564	0.425297	0.400731	1	GAL
GO:0051794	regulation of timing of catagen	1/278	4/18866	0.0576564	0.425297	0.400731	1	GAL
GO:0060737	prostate gland morphogenetic growth	1/278	4/18866	0.0576564	0.425297	0.400731	1	ESR1
GO:0060744	mammary gland branching involved in thelarche	1/278	4/18866	0.0576564	0.425297	0.400731	1	AREG
GO:0061182	negative regulation of chondrocyte development	1/278	4/18866	0.0576564	0.425297	0.400731	1	PTHLH
GO:0061218	negative regulation of mesonephros development	1/278	4/18866	0.0576564	0.425297	0.400731	1	HNF1B
GO:0070093	negative regulation of glucagon secretion	1/278	4/18866	0.0576564	0.425297	0.400731	1	CARTPT
GO:0071655	regulation of granulocyte colony-stimulating factor production	1/278	4/18866	0.0576564	0.425297	0.400731	1	HAVCR2
GO:0072039	regulation of mesenchymal cell apoptotic process involved in nephron morphogenesis	1/278	4/18866	0.0576564	0.425297	0.400731	1	HNF1B
GO:0072040	negative regulation of mesenchymal cell apoptotic process involved in nephron morphogenesis	1/278	4/18866	0.0576564	0.425297	0.400731	1	HNF1B
GO:0072095	regulation of branch elongation involved in ureteric bud branching	1/278	4/18866	0.0576564	0.425297	0.400731	1	HNF1B
GO:0072180	mesonephric duct morphogenesis	1/278	4/18866	0.0576564	0.425297	0.400731	1	HNF1B
GO:0090081	regulation of heart induction by regulation of canonical Wnt signaling pathway	1/278	4/18866	0.0576564	0.425297	0.400731	1	DKK1
GO:0090082	positive regulation of heart induction by negative regulation of canonical Wnt signaling pathway	1/278	4/18866	0.0576564	0.425297	0.400731	1	DKK1
GO:0090244	Wnt signaling pathway involved in somitogenesis	1/278	4/18866	0.0576564	0.425297	0.400731	1	DKK1
GO:0090461	glutamate homeostasis	1/278	4/18866	0.0576564	0.425297	0.400731	1	SLC7A11
GO:0098971	anterograde dendritic transport of neurotransmitter receptor complex	1/278	4/18866	0.0576564	0.425297	0.400731	1	KIF5A
GO:0099039	sphingolipid translocation	1/278	4/18866	0.0576564	0.425297	0.400731	1	ABCC1
GO:1901145	mesenchymal cell apoptotic process involved in nephron morphogenesis	1/278	4/18866	0.0576564	0.425297	0.400731	1	HNF1B
GO:1901295	regulation of canonical Wnt signaling pathway involved in cardiac muscle cell fate commitment	1/278	4/18866	0.0576564	0.425297	0.400731	1	DKK1
GO:1902462	positive regulation of mesenchymal stem cell proliferation	1/278	4/18866	0.0576564	0.425297	0.400731	1	CCNE1
GO:1902951	negative regulation of dendritic spine maintenance	1/278	4/18866	0.0576564	0.425297	0.400731	1	GRIN2B
GO:1904340	positive regulation of dopaminergic neuron differentiation	1/278	4/18866	0.0576564	0.425297	0.400731	1	DKK1
GO:1904612	response to 2,3,7,8-tetrachlorodibenzodioxine	1/278	4/18866	0.0576564	0.425297	0.400731	1	PDE2A
GO:1904823	purine nucleobase transmembrane transport	1/278	4/18866	0.0576564	0.425297	0.400731	1	AQP9
GO:1905066	regulation of canonical Wnt signaling pathway involved in heart development	1/278	4/18866	0.0576564	0.425297	0.400731	1	DKK1
GO:1990911	response to psychosocial stress	1/278	4/18866	0.0576564	0.425297	0.400731	1	GLP1R
GO:2000410	regulation of thymocyte migration	1/278	4/18866	0.0576564	0.425297	0.400731	1	XCL1
GO:2000566	positive regulation of CD8-positive, alpha-beta T cell proliferation	1/278	4/18866	0.0576564	0.425297	0.400731	1	XCL1
GO:2000576	positive regulation of microtubule motor activity	1/278	4/18866	0.0576564	0.425297	0.400731	1	MTCL1
GO:0008202	steroid metabolic process	9/278	332/18866	0.0582074	0.425297	0.400731	9	GAL/DKKL1/CACNA1H/VLDLR/SULT2B1/SRD5A2/SPP1/ESR1/CYP2C9
GO:0050863	regulation of T cell activation	9/278	332/18866	0.0582074	0.425297	0.400731	9	CD24/HAVCR2/TOX/SOX4/XCL1/IRF4/IGF2/FOXJ1/EPO
GO:0035036	sperm-egg recognition	3/278	60/18866	0.058638	0.425297	0.400731	3	TEX101/PAEP/FOLR1
GO:0050994	regulation of lipid catabolic process	3/278	60/18866	0.058638	0.425297	0.400731	3	HCAR2/MFSD2A/ADORA1
GO:0061098	positive regulation of protein tyrosine kinase activity	3/278	60/18866	0.058638	0.425297	0.400731	3	CD24/AREG/ADORA1
GO:0008217	regulation of blood pressure	6/278	187/18866	0.0589633	0.425297	0.400731	6	CARTPT/RENBP/NPPB/GLP1R/CYP4A11/ADORA1
GO:0048639	positive regulation of developmental growth	6/278	187/18866	0.0589633	0.425297	0.400731	6	SYT3/UNC13A/RIMS2/RASAL1/IGF2/GHR
GO:0046651	lymphocyte proliferation	8/278	283/18866	0.0590798	0.425297	0.400731	8	CD24/HAVCR2/GAL/SLC11A1/XCL1/IGF2/FOXJ1/EPO
GO:0030879	mammary gland development	5/278	142/18866	0.0592752	0.425297	0.400731	5	HOXD9/ESR1/CSN3/CSN2/AREG
GO:0034765	regulation of ion transmembrane transport	12/278	489/18866	0.0592807	0.425297	0.400731	12	JSRP1/KCNH7/WNK2/GAL/CACNA1H/XCL1/KCNJ11/KCNF1/GRIN2B/EPO/CASQ2/CACNA1E
GO:0001562	response to protozoan	2/278	27/18866	0.0596522	0.425297	0.400731	2	SLC11A1/IRF4
GO:0006735	NADH regeneration	2/278	27/18866	0.0596522	0.425297	0.400731	2	PFKP/ALDOB
GO:0033081	regulation of T cell differentiation in thymus	2/278	27/18866	0.0596522	0.425297	0.400731	2	TOX/FOXJ1
GO:0034389	lipid droplet organization	2/278	27/18866	0.0596522	0.425297	0.400731	2	SMIM22/HSD17B13
GO:0036037	CD8-positive, alpha-beta T cell activation	2/278	27/18866	0.0596522	0.425297	0.400731	2	TOX/XCL1
GO:0061621	canonical glycolysis	2/278	27/18866	0.0596522	0.425297	0.400731	2	PFKP/ALDOB
GO:0061718	glucose catabolic process to pyruvate	2/278	27/18866	0.0596522	0.425297	0.400731	2	PFKP/ALDOB
GO:1903319	positive regulation of protein maturation	2/278	27/18866	0.0596522	0.425297	0.400731	2	CLEC3B/SOX4
GO:0007411	axon guidance	8/278	284/18866	0.0600561	0.425297	0.400731	8	CNTN4/SEMA6A/VLDLR/RAP1GAP/NRCAM/KIF5A/GFRA1/CRMP1
GO:0006672	ceramide metabolic process	4/278	100/18866	0.0604846	0.425297	0.400731	4	FA2H/GAL3ST1/UGT8/B4GALNT1
GO:0006027	glycosaminoglycan catabolic process	3/278	61/18866	0.0610255	0.425297	0.400731	3	PGLYRP2/OGN/OMD
GO:0046888	negative regulation of hormone secretion	3/278	61/18866	0.0610255	0.425297	0.400731	3	CARTPT/KCNJ11/ADORA1
GO:0032943	mononuclear cell proliferation	8/278	286/18866	0.0620393	0.425297	0.400731	8	CD24/HAVCR2/GAL/SLC11A1/XCL1/IGF2/FOXJ1/EPO
GO:0048588	developmental cell growth	7/278	237/18866	0.0620628	0.425297	0.400731	7	SYT3/SEMA6A/UNC13A/RIMS2/RASAL1/SPP1/NRCAM
GO:0046434	organophosphate catabolic process	5/278	144/18866	0.0621843	0.425297	0.400731	5	PLA2G4F/UPP2/PDE9A/PDE2A/ENTPD3
GO:0001708	cell fate specification	4/278	101/18866	0.0622829	0.425297	0.400731	4	TENM4/DKK1/TBX4/HNF1B
GO:0010522	regulation of calcium ion transport into cytosol	4/278	101/18866	0.0622829	0.425297	0.400731	4	JSRP1/XCL1/EPO/CASQ2
GO:0015908	fatty acid transport	4/278	101/18866	0.0622829	0.425297	0.400731	4	PLA2G4F/MFSD2A/SLC27A6/CYP4A11
GO:0034113	heterotypic cell-cell adhesion	3/278	62/18866	0.0634578	0.425297	0.400731	3	GLDN/CTNNA3/NRCAM
GO:0060393	regulation of pathway-restricted SMAD protein phosphorylation	3/278	62/18866	0.0634578	0.425297	0.400731	3	DKK1/GDF15/BMP8B
GO:0140115	export across plasma membrane	3/278	62/18866	0.0634578	0.425297	0.400731	3	ABCC1/ATP2B3/ATP1A3
GO:0002360	T cell lineage commitment	2/278	28/18866	0.0636334	0.425297	0.400731	2	TOX/IRF4
GO:0006760	folic acid-containing compound metabolic process	2/278	28/18866	0.0636334	0.425297	0.400731	2	FTCD/FOLR1
GO:0006972	hyperosmotic response	2/278	28/18866	0.0636334	0.425297	0.400731	2	SST/EPO
GO:0010669	epithelial structure maintenance	2/278	28/18866	0.0636334	0.425297	0.400731	2	TFF2/TFF1
GO:0018146	keratan sulfate biosynthetic process	2/278	28/18866	0.0636334	0.425297	0.400731	2	OGN/OMD
GO:0033561	regulation of water loss via skin	2/278	28/18866	0.0636334	0.425297	0.400731	2	FA2H/SFN
GO:0033598	mammary gland epithelial cell proliferation	2/278	28/18866	0.0636334	0.425297	0.400731	2	ESR1/AREG
GO:0061620	glycolytic process through glucose-6-phosphate	2/278	28/18866	0.0636334	0.425297	0.400731	2	PFKP/ALDOB
GO:0070663	regulation of leukocyte proliferation	7/278	240/18866	0.0654529	0.425297	0.400731	7	CD24/HAVCR2/GAL/XCL1/IGF2/FOXJ1/EPO
GO:0006520	cellular amino acid metabolic process	9/278	340/18866	0.0655237	0.425297	0.400731	9	ASPG/NAT8L/GADL1/PSMA8/SLC7A11/FTCD/GLYAT/GAD1/NQO1
GO:0006521	regulation of cellular amino acid metabolic process	3/278	63/18866	0.0659345	0.425297	0.400731	3	PSMA8/SLC7A11/NQO1
GO:0055008	cardiac muscle tissue morphogenesis	3/278	63/18866	0.0659345	0.425297	0.400731	3	ANKRD1/TNNT2/COL11A1
GO:1901570	fatty acid derivative biosynthetic process	4/278	103/18866	0.0659634	0.425297	0.400731	4	PLA2G4F/ELOVL7/CYP4A11/CYP2C9
GO:0071248	cellular response to metal ion	6/278	193/18866	0.0665684	0.425297	0.400731	6	SYT8/SYT3/SYT13/CACNA1H/RASAL1/NQO1
GO:0006814	sodium ion transport	7/278	241/18866	0.0666074	0.425297	0.400731	7	SLC4A11/SLC38A1/WNK2/SLC34A2/CACNA1H/SLC9A3/ATP1A3
GO:0046467	membrane lipid biosynthetic process	5/278	147/18866	0.066697	0.425297	0.400731	5	ELOVL7/FA2H/GAL3ST1/UGT8/B4GALNT1
GO:0031346	positive regulation of cell projection organization	10/278	394/18866	0.0676498	0.425297	0.400731	10	SYT3/EPS8L3/ANKRD1/UNC13A/TOX/RIMS2/RASAL1/VLDLR/S100A9/EPO
GO:0001773	myeloid dendritic cell activation	2/278	29/18866	0.0677015	0.425297	0.400731	2	HAVCR2/IRF4
GO:0036151	phosphatidylcholine acyl-chain remodeling	2/278	29/18866	0.0677015	0.425297	0.400731	2	PLA2G4F/LPCAT1
GO:0061615	glycolytic process through fructose-6-phosphate	2/278	29/18866	0.0677015	0.425297	0.400731	2	PFKP/ALDOB
GO:0080154	regulation of fertilization	2/278	29/18866	0.0677015	0.425297	0.400731	2	CACNA1H/PAEP
GO:0032649	regulation of interferon-gamma production	4/278	104/18866	0.0678453	0.425297	0.400731	4	PGLYRP2/HAVCR2/SLC11A1/XCL1
GO:0061337	cardiac conduction	5/278	148/18866	0.0682408	0.425297	0.400731	5	CTNNA3/KCNJ11/CASQ2/ATP2B3/ATP1A3
GO:0010721	negative regulation of cell development	9/278	343/18866	0.0684108	0.425297	0.400731	9	CNTN4/LIN28A/SEMA6A/DKK1/SPP1/SPOCK1/PTHLH/PAEP/CRMP1
GO:0042130	negative regulation of T cell proliferation	3/278	64/18866	0.0684549	0.425297	0.400731	3	HAVCR2/XCL1/FOXJ1
GO:0060135	maternal process involved in female pregnancy	3/278	64/18866	0.0684549	0.425297	0.400731	3	HAVCR2/SPP1/ESR1
GO:0050731	positive regulation of peptidyl-tyrosine phosphorylation	6/278	195/18866	0.0692251	0.425297	0.400731	6	CD24/IGF2/GHR/EPO/AREG/ADORA1
GO:1905475	regulation of protein localization to membrane	6/278	195/18866	0.0692251	0.425297	0.400731	6	LYPD1/ARHGEF16/SLC7A11/MTCL1/KCNJ11/SFN
GO:0014074	response to purine-containing compound	5/278	149/18866	0.0698044	0.425297	0.400731	5	PDE2A/KCNJ11/CASQ2/AREG/AQP9
GO:0007588	excretion	3/278	65/18866	0.0710186	0.425297	0.400731	3	NPPB/AQP9/ADORA1
GO:0031646	positive regulation of nervous system process	3/278	65/18866	0.0710186	0.425297	0.400731	3	TENM4/RIMS2/CARTPT
GO:0045604	regulation of epidermal cell differentiation	3/278	65/18866	0.0710186	0.425297	0.400731	3	SULT2B1/SFN/ETV4
GO:0060389	pathway-restricted SMAD protein phosphorylation	3/278	65/18866	0.0710186	0.425297	0.400731	3	DKK1/GDF15/BMP8B
GO:0070665	positive regulation of leukocyte proliferation	5/278	150/18866	0.0713877	0.425297	0.400731	5	CD24/HAVCR2/XCL1/IGF2/EPO
GO:0060828	regulation of canonical Wnt signaling pathway	8/278	295/18866	0.0714679	0.425297	0.400731	8	PSMA8/CTHRC1/WNK2/DKKL1/DKK1/SOX4/FOLR1/EDA
GO:0002023	reduction of food intake in response to dietary excess	1/278	5/18866	0.0715453	0.425297	0.400731	1	GDF15
GO:0002175	protein localization to paranode region of axon	1/278	5/18866	0.0715453	0.425297	0.400731	1	UGT8
GO:0002461	tolerance induction dependent upon immune response	1/278	5/18866	0.0715453	0.425297	0.400731	1	HAVCR2
GO:0003289	atrial septum primum morphogenesis	1/278	5/18866	0.0715453	0.425297	0.400731	1	SOX4
GO:0003406	retinal pigment epithelium development	1/278	5/18866	0.0715453	0.425297	0.400731	1	MFSD2A
GO:0006001	fructose catabolic process	1/278	5/18866	0.0715453	0.425297	0.400731	1	ALDOB
GO:0006710	androgen catabolic process	1/278	5/18866	0.0715453	0.425297	0.400731	1	SPP1
GO:0008628	hormone-mediated apoptotic signaling pathway	1/278	5/18866	0.0715453	0.425297	0.400731	1	SST
GO:0009448	gamma-aminobutyric acid metabolic process	1/278	5/18866	0.0715453	0.425297	0.400731	1	GAD1
GO:0009996	negative regulation of cell fate specification	1/278	5/18866	0.0715453	0.425297	0.400731	1	DKK1
GO:0010138	pyrimidine ribonucleotide salvage	1/278	5/18866	0.0715453	0.425297	0.400731	1	UPP2
GO:0014050	negative regulation of glutamate secretion	1/278	5/18866	0.0715453	0.425297	0.400731	1	ADORA1
GO:0015691	cadmium ion transport	1/278	5/18866	0.0715453	0.425297	0.400731	1	SLC11A1
GO:0015855	pyrimidine nucleobase transport	1/278	5/18866	0.0715453	0.425297	0.400731	1	AQP9
GO:0031179	peptide modification	1/278	5/18866	0.0715453	0.425297	0.400731	1	PGLYRP2
GO:0032218	riboflavin transport	1/278	5/18866	0.0715453	0.425297	0.400731	1	RTBDN
GO:0032262	pyrimidine nucleotide salvage	1/278	5/18866	0.0715453	0.425297	0.400731	1	UPP2
GO:0032596	protein transport into membrane raft	1/278	5/18866	0.0715453	0.425297	0.400731	1	CD24
GO:0032687	negative regulation of interferon-alpha production	1/278	5/18866	0.0715453	0.425297	0.400731	1	HAVCR2
GO:0032907	transforming growth factor beta3 production	1/278	5/18866	0.0715453	0.425297	0.400731	1	CD24
GO:0032910	regulation of transforming growth factor beta3 production	1/278	5/18866	0.0715453	0.425297	0.400731	1	CD24
GO:0034155	regulation of toll-like receptor 7 signaling pathway	1/278	5/18866	0.0715453	0.425297	0.400731	1	TREML4
GO:0035426	extracellular matrix-cell signaling	1/278	5/18866	0.0715453	0.425297	0.400731	1	NDP
GO:0035442	dipeptide transmembrane transport	1/278	5/18866	0.0715453	0.425297	0.400731	1	SLC7A11
GO:0035564	regulation of kidney size	1/278	5/18866	0.0715453	0.425297	0.400731	1	HNF1B
GO:0035905	ascending aorta development	1/278	5/18866	0.0715453	0.425297	0.400731	1	SOX4
GO:0036100	leukotriene catabolic process	1/278	5/18866	0.0715453	0.425297	0.400731	1	CYP4A11
GO:0036101	leukotriene B4 catabolic process	1/278	5/18866	0.0715453	0.425297	0.400731	1	CYP4A11
GO:0036102	leukotriene B4 metabolic process	1/278	5/18866	0.0715453	0.425297	0.400731	1	CYP4A11
GO:0036301	macrophage colony-stimulating factor production	1/278	5/18866	0.0715453	0.425297	0.400731	1	HAVCR2
GO:0042321	negative regulation of circadian sleep/wake cycle, sleep	1/278	5/18866	0.0715453	0.425297	0.400731	1	ADORA1
GO:0042938	dipeptide transport	1/278	5/18866	0.0715453	0.425297	0.400731	1	SLC7A11
GO:0043400	cortisol secretion	1/278	5/18866	0.0715453	0.425297	0.400731	1	GAL
GO:0043932	ossification involved in bone remodeling	1/278	5/18866	0.0715453	0.425297	0.400731	1	CTHRC1
GO:0044206	UMP salvage	1/278	5/18866	0.0715453	0.425297	0.400731	1	UPP2
GO:0045113	regulation of integrin biosynthetic process	1/278	5/18866	0.0715453	0.425297	0.400731	1	S100A9
GO:0046351	disaccharide biosynthetic process	1/278	5/18866	0.0715453	0.425297	0.400731	1	LALBA
GO:0048818	positive regulation of hair follicle maturation	1/278	5/18866	0.0715453	0.425297	0.400731	1	GAL
GO:0051462	regulation of cortisol secretion	1/278	5/18866	0.0715453	0.425297	0.400731	1	GAL
GO:0060398	regulation of growth hormone receptor signaling pathway	1/278	5/18866	0.0715453	0.425297	0.400731	1	GDF15
GO:0060605	tube lumen cavitation	1/278	5/18866	0.0715453	0.425297	0.400731	1	EDA
GO:0060662	salivary gland cavitation	1/278	5/18866	0.0715453	0.425297	0.400731	1	EDA
GO:0060681	branch elongation involved in ureteric bud branching	1/278	5/18866	0.0715453	0.425297	0.400731	1	HNF1B
GO:0060789	hair follicle placode formation	1/278	5/18866	0.0715453	0.425297	0.400731	1	EDA
GO:0061088	regulation of sequestering of zinc ion	1/278	5/18866	0.0715453	0.425297	0.400731	1	SLC30A8
GO:0061624	fructose catabolic process to hydroxyacetone phosphate and glyceraldehyde-3-phosphate	1/278	5/18866	0.0715453	0.425297	0.400731	1	ALDOB
GO:0070072	vacuolar proton-transporting V-type ATPase complex assembly	1/278	5/18866	0.0715453	0.425297	0.400731	1	ALDOB
GO:0070253	somatostatin secretion	1/278	5/18866	0.0715453	0.425297	0.400731	1	CARTPT
GO:0070574	cadmium ion transmembrane transport	1/278	5/18866	0.0715453	0.425297	0.400731	1	SLC11A1
GO:0070948	regulation of neutrophil mediated cytotoxicity	1/278	5/18866	0.0715453	0.425297	0.400731	1	DNASE1L3
GO:0071076	RNA 3' uridylation	1/278	5/18866	0.0715453	0.425297	0.400731	1	LIN28A
GO:0071611	granulocyte colony-stimulating factor production	1/278	5/18866	0.0715453	0.425297	0.400731	1	HAVCR2
GO:0072179	nephric duct formation	1/278	5/18866	0.0715453	0.425297	0.400731	1	HNF1B
GO:0080144	amino acid homeostasis	1/278	5/18866	0.0715453	0.425297	0.400731	1	SLC7A11
GO:0100012	regulation of heart induction by canonical Wnt signaling pathway	1/278	5/18866	0.0715453	0.425297	0.400731	1	DKK1
GO:0106104	regulation of glutamate receptor clustering	1/278	5/18866	0.0715453	0.425297	0.400731	1	SLC7A11
GO:1901256	regulation of macrophage colony-stimulating factor production	1/278	5/18866	0.0715453	0.425297	0.400731	1	HAVCR2
GO:1901537	positive regulation of DNA demethylation	1/278	5/18866	0.0715453	0.425297	0.400731	1	TOX
GO:1902219	negative regulation of intrinsic apoptotic signaling pathway in response to osmotic stress	1/278	5/18866	0.0715453	0.425297	0.400731	1	EPO
GO:1903224	regulation of endodermal cell differentiation	1/278	5/18866	0.0715453	0.425297	0.400731	1	DKK1
GO:1903416	response to glycoside	1/278	5/18866	0.0715453	0.425297	0.400731	1	ATP1A3
GO:1904447	folate import across plasma membrane	1/278	5/18866	0.0715453	0.425297	0.400731	1	FOLR1
GO:1904673	negative regulation of somatic stem cell population maintenance	1/278	5/18866	0.0715453	0.425297	0.400731	1	HNF1B
GO:1904717	regulation of AMPA glutamate receptor clustering	1/278	5/18866	0.0715453	0.425297	0.400731	1	SLC7A11
GO:1904956	regulation of midbrain dopaminergic neuron differentiation	1/278	5/18866	0.0715453	0.425297	0.400731	1	DKK1
GO:1904970	brush border assembly	1/278	5/18866	0.0715453	0.425297	0.400731	1	CDHR2
GO:1990049	retrograde neuronal dense core vesicle transport	1/278	5/18866	0.0715453	0.425297	0.400731	1	KIF5A
GO:1990962	xenobiotic transport across blood-brain barrier	1/278	5/18866	0.0715453	0.425297	0.400731	1	SLC22A1
GO:2000359	regulation of binding of sperm to zona pellucida	1/278	5/18866	0.0715453	0.425297	0.400731	1	PAEP
GO:2000467	positive regulation of glycogen (starch) synthase activity	1/278	5/18866	0.0715453	0.425297	0.400731	1	IGF2
GO:2000554	regulation of T-helper 1 cell cytokine production	1/278	5/18866	0.0715453	0.425297	0.400731	1	XCL1
GO:2000556	positive regulation of T-helper 1 cell cytokine production	1/278	5/18866	0.0715453	0.425297	0.400731	1	XCL1
GO:2000563	positive regulation of CD4-positive, alpha-beta T cell proliferation	1/278	5/18866	0.0715453	0.425297	0.400731	1	XCL1
GO:2000821	regulation of grooming behavior	1/278	5/18866	0.0715453	0.425297	0.400731	1	CNTNAP4
GO:2000851	positive regulation of glucocorticoid secretion	1/278	5/18866	0.0715453	0.425297	0.400731	1	GAL
GO:2001245	regulation of phosphatidylcholine biosynthetic process	1/278	5/18866	0.0715453	0.425297	0.400731	1	LPCAT1
GO:0001841	neural tube formation	4/278	106/18866	0.0716918	0.425297	0.400731	4	CTHRC1/SPINT1/SOX4/FOLR1
GO:0007218	neuropeptide signaling pathway	4/278	106/18866	0.0716918	0.425297	0.400731	4	GAL/NPFFR2/CARTPT/NPPB
GO:0007176	regulation of epidermal growth factor-activated receptor activity	2/278	30/18866	0.0718532	0.425297	0.400731	2	AREG/ADORA1
GO:0007271	synaptic transmission, cholinergic	2/278	30/18866	0.0718532	0.425297	0.400731	2	LYPD1/NQO1
GO:0016331	morphogenesis of embryonic epithelium	5/278	151/18866	0.0729906	0.43133	0.406415	5	CTHRC1/HNF1B/SPINT1/SOX4/FOLR1
GO:0034404	nucleobase-containing small molecule biosynthetic process	4/278	107/18866	0.073656	0.433274	0.408247	4	UPP2/PDE9A/PDE2A/ENTPD3
GO:0043266	regulation of potassium ion transport	4/278	107/18866	0.073656	0.433274	0.408247	4	WNK2/GAL/CASQ2/ADORA1
GO:0071356	cellular response to tumor necrosis factor	8/278	297/18866	0.0736756	0.433274	0.408247	8	PSMA8/CARD14/ANKRD1/XCL1/CCL13/KCNJ11/TNFRSF9/EDA
GO:0050804	modulation of chemical synaptic transmission	11/278	454/18866	0.0739994	0.434479	0.409382	11	CNTN4/CNTNAP4/SLC7A11/UNC13A/DKK1/RIMS2/SNCG/NPTX2/NPTX1/GRIN2B/ADORA1
GO:0002224	toll-like receptor signaling pathway	5/278	152/18866	0.0746132	0.437306	0.412046	5	TREML4/HAVCR2/S100A9/IRF4/ESR1
GO:0019933	cAMP-mediated signaling	6/278	199/18866	0.0747204	0.437306	0.412046	6	GAL/RIMS2/TSHR/PTHLH/PDE2A/GLP1R
GO:0099177	regulation of trans-synaptic signaling	11/278	455/18866	0.0748918	0.437608	0.412331	11	CNTN4/CNTNAP4/SLC7A11/UNC13A/DKK1/RIMS2/SNCG/NPTX2/NPTX1/GRIN2B/ADORA1
GO:0001909	leukocyte mediated cytotoxicity	4/278	108/18866	0.0756474	0.438663	0.413325	4	HAVCR2/NCR1/XCL1/DNASE1L3
GO:0009154	purine ribonucleotide catabolic process	2/278	31/18866	0.0760852	0.438663	0.413325	2	PDE9A/PDE2A
GO:0010644	cell communication by electrical coupling	2/278	31/18866	0.0760852	0.438663	0.413325	2	CASQ2/ATP1A3
GO:0060261	positive regulation of transcription initiation from RNA polymerase II promoter	2/278	31/18866	0.0760852	0.438663	0.413325	2	HNF1B/ESR1
GO:0060914	heart formation	2/278	31/18866	0.0760852	0.438663	0.413325	2	DKK1/FOLR1
GO:0016052	carbohydrate catabolic process	6/278	200/18866	0.0761321	0.438663	0.413325	6	HKDC1/MIOX/DHDH/TKTL1/PFKP/ALDOB
GO:0001678	cellular glucose homeostasis	5/278	153/18866	0.0762552	0.438663	0.413325	5	HKDC1/LIN28A/CARTPT/SOX4/KCNJ11
GO:0006026	aminoglycan catabolic process	3/278	67/18866	0.0762735	0.438663	0.413325	3	PGLYRP2/OGN/OMD
GO:0009166	nucleotide catabolic process	3/278	67/18866	0.0762735	0.438663	0.413325	3	UPP2/PDE9A/PDE2A
GO:0070613	regulation of protein processing	3/278	67/18866	0.0762735	0.438663	0.413325	3	NLRP7/BIRC7/CLEC3B
GO:0009636	response to toxic substance	7/278	250/18866	0.0775496	0.443909	0.418268	7	AQP10/AKR1B10/SLC7A11/GLYAT/S100A9/HBE1/NQO1
GO:0010977	negative regulation of neuron projection development	5/278	154/18866	0.0779168	0.443909	0.418268	5	SEMA6A/DKK1/SPP1/SPOCK1/CRMP1
GO:0051250	negative regulation of lymphocyte activation	5/278	154/18866	0.0779168	0.443909	0.418268	5	PGLYRP2/HAVCR2/GAL/XCL1/FOXJ1
GO:0071560	cellular response to transforming growth factor beta stimulus	7/278	252/18866	0.0801159	0.443909	0.418268	7	VEPH1/ANKRD1/GDF15/CLEC3B/XCL1/PDE2A/FOLR1
GO:0002063	chondrocyte development	2/278	32/18866	0.0803941	0.443909	0.418268	2	PTHLH/COL11A1
GO:0009261	ribonucleotide catabolic process	2/278	32/18866	0.0803941	0.443909	0.418268	2	PDE9A/PDE2A
GO:0032673	regulation of interleukin-4 production	2/278	32/18866	0.0803941	0.443909	0.418268	2	HAVCR2/IRF4
GO:0060603	mammary gland duct morphogenesis	2/278	32/18866	0.0803941	0.443909	0.418268	2	ESR1/AREG
GO:0019318	hexose metabolic process	7/278	254/18866	0.0827311	0.443909	0.418268	7	HKDC1/TKTL1/PHLDA2/PFKP/KCNJ11/IGF2/ALDOB
GO:0032370	positive regulation of lipid transport	3/278	70/18866	0.0844661	0.443909	0.418268	3	GAL/SPP1/CYP4A11
GO:0010955	negative regulation of protein processing	2/278	33/18866	0.0847768	0.443909	0.418268	2	NLRP7/BIRC7
GO:0040018	positive regulation of multicellular organism growth	2/278	33/18866	0.0847768	0.443909	0.418268	2	IGF2/GHR
GO:0042339	keratan sulfate metabolic process	2/278	33/18866	0.0847768	0.443909	0.418268	2	OGN/OMD
GO:1903318	negative regulation of protein maturation	2/278	33/18866	0.0847768	0.443909	0.418268	2	NLRP7/BIRC7
GO:0001503	ossification	10/278	412/18866	0.0850489	0.443909	0.418268	10	CTHRC1/DKK1/CLEC3B/SPP1/PTHLH/OMD/IGF2/COL11A1/BMP8B/AREG
GO:0000270	peptidoglycan metabolic process	1/278	6/18866	0.0852302	0.443909	0.418268	1	PGLYRP2
GO:0002361	CD4-positive, CD25-positive, alpha-beta regulatory T cell differentiation	1/278	6/18866	0.0852302	0.443909	0.418268	1	TOX
GO:0003284	septum primum development	1/278	6/18866	0.0852302	0.443909	0.418268	1	SOX4
GO:0009253	peptidoglycan catabolic process	1/278	6/18866	0.0852302	0.443909	0.418268	1	PGLYRP2
GO:0010754	negative regulation of cGMP-mediated signaling	1/278	6/18866	0.0852302	0.443909	0.418268	1	PDE2A
GO:0010756	positive regulation of plasminogen activation	1/278	6/18866	0.0852302	0.443909	0.418268	1	CLEC3B
GO:0014060	regulation of epinephrine secretion	1/278	6/18866	0.0852302	0.443909	0.418268	1	CARTPT
GO:0015942	formate metabolic process	1/278	6/18866	0.0852302	0.443909	0.418268	1	FTCD
GO:0016098	monoterpenoid metabolic process	1/278	6/18866	0.0852302	0.443909	0.418268	1	CYP2C9
GO:0019262	N-acetylneuraminate catabolic process	1/278	6/18866	0.0852302	0.443909	0.418268	1	RENBP
GO:0019323	pentose catabolic process	1/278	6/18866	0.0852302	0.443909	0.418268	1	DHDH
GO:0030885	regulation of myeloid dendritic cell activation	1/278	6/18866	0.0852302	0.443909	0.418268	1	HAVCR2
GO:0031999	negative regulation of fatty acid beta-oxidation	1/278	6/18866	0.0852302	0.443909	0.418268	1	MFSD2A
GO:0032286	central nervous system myelin maintenance	1/278	6/18866	0.0852302	0.443909	0.418268	1	FA2H
GO:0032534	regulation of microvillus assembly	1/278	6/18866	0.0852302	0.443909	0.418268	1	RAP1GAP
GO:0035502	metanephric part of ureteric bud development	1/278	6/18866	0.0852302	0.443909	0.418268	1	FOXJ1
GO:0042661	regulation of mesodermal cell fate specification	1/278	6/18866	0.0852302	0.443909	0.418268	1	DKK1
GO:0045112	integrin biosynthetic process	1/278	6/18866	0.0852302	0.443909	0.418268	1	S100A9
GO:0046543	development of secondary female sexual characteristics	1/278	6/18866	0.0852302	0.443909	0.418268	1	AREG
GO:0048242	epinephrine secretion	1/278	6/18866	0.0852302	0.443909	0.418268	1	CARTPT
GO:0051552	flavone metabolic process	1/278	6/18866	0.0852302	0.443909	0.418268	1	UGT1A10
GO:0060392	negative regulation of SMAD protein signal transduction	1/278	6/18866	0.0852302	0.443909	0.418268	1	VEPH1
GO:0060526	prostate glandular acinus morphogenesis	1/278	6/18866	0.0852302	0.443909	0.418268	1	ESR1
GO:0060527	prostate epithelial cord arborization involved in prostate glandular acinus morphogenesis	1/278	6/18866	0.0852302	0.443909	0.418268	1	ESR1
GO:0060687	regulation of branching involved in prostate gland morphogenesis	1/278	6/18866	0.0852302	0.443909	0.418268	1	ESR1
GO:0060745	mammary gland branching involved in pregnancy	1/278	6/18866	0.0852302	0.443909	0.418268	1	ESR1
GO:0061181	regulation of chondrocyte development	1/278	6/18866	0.0852302	0.443909	0.418268	1	PTHLH
GO:0061317	canonical Wnt signaling pathway involved in cardiac muscle cell fate commitment	1/278	6/18866	0.0852302	0.443909	0.418268	1	DKK1
GO:0061743	motor learning	1/278	6/18866	0.0852302	0.443909	0.418268	1	DKK1
GO:0061817	endoplasmic reticulum-plasma membrane tethering	1/278	6/18866	0.0852302	0.443909	0.418268	1	ESYT3
GO:0070070	proton-transporting V-type ATPase complex assembly	1/278	6/18866	0.0852302	0.443909	0.418268	1	ALDOB
GO:0070162	adiponectin secretion	1/278	6/18866	0.0852302	0.443909	0.418268	1	HCAR2
GO:0070163	regulation of adiponectin secretion	1/278	6/18866	0.0852302	0.443909	0.418268	1	HCAR2
GO:0071321	cellular response to cGMP	1/278	6/18866	0.0852302	0.443909	0.418268	1	PDE2A
GO:0072038	mesenchymal stem cell maintenance involved in nephron morphogenesis	1/278	6/18866	0.0852302	0.443909	0.418268	1	HNF1B
GO:0072679	thymocyte migration	1/278	6/18866	0.0852302	0.443909	0.418268	1	XCL1
GO:0086029	Purkinje myocyte to ventricular cardiac muscle cell signaling	1/278	6/18866	0.0852302	0.443909	0.418268	1	CASQ2
GO:0086068	Purkinje myocyte to ventricular cardiac muscle cell communication	1/278	6/18866	0.0852302	0.443909	0.418268	1	CASQ2
GO:0086073	bundle of His cell-Purkinje myocyte adhesion involved in cell communication	1/278	6/18866	0.0852302	0.443909	0.418268	1	CTNNA3
GO:0098838	folate transmembrane transport	1/278	6/18866	0.0852302	0.443909	0.418268	1	FOLR1
GO:0098937	anterograde dendritic transport	1/278	6/18866	0.0852302	0.443909	0.418268	1	KIF5A
GO:0099011	neuronal dense core vesicle exocytosis	1/278	6/18866	0.0852302	0.443909	0.418268	1	UNC13A
GO:0099525	presynaptic dense core vesicle exocytosis	1/278	6/18866	0.0852302	0.443909	0.418268	1	UNC13A
GO:1901374	acetate ester transport	1/278	6/18866	0.0852302	0.443909	0.418268	1	SLC22A1
GO:1902218	regulation of intrinsic apoptotic signaling pathway in response to osmotic stress	1/278	6/18866	0.0852302	0.443909	0.418268	1	EPO
GO:1902338	negative regulation of apoptotic process involved in morphogenesis	1/278	6/18866	0.0852302	0.443909	0.418268	1	HNF1B
GO:1904746	negative regulation of apoptotic process involved in development	1/278	6/18866	0.0852302	0.443909	0.418268	1	HNF1B
GO:1990379	lipid transport across blood-brain barrier	1/278	6/18866	0.0852302	0.443909	0.418268	1	MFSD2A
GO:2000503	positive regulation of natural killer cell chemotaxis	1/278	6/18866	0.0852302	0.443909	0.418268	1	XCL1
GO:2000542	negative regulation of gastrulation	1/278	6/18866	0.0852302	0.443909	0.418268	1	DKK1
GO:2001188	regulation of T cell activation via T cell receptor contact with antigen bound to MHC molecule on antigen presenting cell	1/278	6/18866	0.0852302	0.443909	0.418268	1	HAVCR2
GO:0042063	gliogenesis	8/278	307/18866	0.0853297	0.443909	0.418268	8	LIN28A/FA2H/TENM4/BACE2/SPINT1/SOX4/S100A9/AREG
GO:0050891	multicellular organismal water homeostasis	3/278	71/18866	0.0872773	0.453395	0.427206	3	FA2H/SFN/CYP4A11
GO:0060249	anatomical structure homeostasis	11/278	469/18866	0.0881042	0.456015	0.429674	11	NANOS1/ZG16B/MFSD2A/LPCAT1/CARTPT/TFF2/TFF1/SPP1/CCNE1/ATP2B3/ADORA1
GO:0071559	response to transforming growth factor beta	7/278	258/18866	0.0881077	0.456015	0.429674	7	VEPH1/ANKRD1/GDF15/CLEC3B/XCL1/PDE2A/FOLR1
GO:1990748	cellular detoxification	4/278	114/18866	0.0881562	0.456015	0.429674	4	AKR1B10/S100A9/HBE1/NQO1
GO:0000038	very long-chain fatty acid metabolic process	2/278	34/18866	0.0892302	0.458325	0.431851	2	ELOVL7/SLC27A6
GO:0042558	pteridine-containing compound metabolic process	2/278	34/18866	0.0892302	0.458325	0.431851	2	FTCD/FOLR1
GO:0042908	xenobiotic transport	2/278	34/18866	0.0892302	0.458325	0.431851	2	SLC22A1/ABCC1
GO:0060795	cell fate commitment involved in formation of primary germ layer	2/278	34/18866	0.0892302	0.458325	0.431851	2	DKK1/HNF1B
GO:0070050	neuron cellular homeostasis	2/278	34/18866	0.0892302	0.458325	0.431851	2	ATP2B3/ADORA1
GO:0019226	transmission of nerve impulse	3/278	72/18866	0.0901276	0.458388	0.431911	3	CARTPT/CACNA1H/NRCAM
GO:0032609	interferon-gamma production	4/278	115/18866	0.0903326	0.458388	0.431911	4	PGLYRP2/HAVCR2/SLC11A1/XCL1
GO:0007611	learning or memory	7/278	260/18866	0.0908687	0.458388	0.431911	7	SLC7A11/DKK1/VLDLR/NPTX2/GRIN2B/GLP1R/AFF2
GO:1903305	regulation of regulated secretory pathway	5/278	162/18866	0.0919023	0.458388	0.431911	5	SYT8/SYT3/SYT13/RIMS2/CACNA1H
GO:0051346	negative regulation of hydrolase activity	11/278	473/18866	0.0921264	0.458388	0.431911	11	NLRP7/PAPLN/PPP1R14C/BIRC7/TNNT2/SPOCK1/SPP2/SPINT1/RENBP/SFN/CSN2
GO:0070661	leukocyte proliferation	8/278	313/18866	0.0928134	0.458388	0.431911	8	CD24/HAVCR2/GAL/SLC11A1/XCL1/IGF2/FOXJ1/EPO
GO:0003208	cardiac ventricle morphogenesis	3/278	73/18866	0.0930165	0.458388	0.431911	3	TNNT2/SOX4/COL11A1
GO:0015807	L-amino acid transport	3/278	73/18866	0.0930165	0.458388	0.431911	3	SLC38A1/SLC7A11/SLC11A1
GO:0051966	regulation of synaptic transmission, glutamatergic	3/278	73/18866	0.0930165	0.458388	0.431911	3	UNC13A/DKK1/ADORA1
GO:0006691	leukotriene metabolic process	2/278	35/18866	0.0937514	0.458388	0.431911	2	ABCC1/CYP4A11
GO:0032228	regulation of synaptic transmission, GABAergic	2/278	35/18866	0.0937514	0.458388	0.431911	2	CNTNAP4/ADORA1
GO:0032633	interleukin-4 production	2/278	35/18866	0.0937514	0.458388	0.431911	2	HAVCR2/IRF4
GO:0046471	phosphatidylglycerol metabolic process	2/278	35/18866	0.0937514	0.458388	0.431911	2	PLA2G4F/LPCAT1
GO:0098801	regulation of renal system process	2/278	35/18866	0.0937514	0.458388	0.431911	2	NPPB/ADORA1
GO:0006643	membrane lipid metabolic process	6/278	212/18866	0.0942416	0.458388	0.431911	6	ESYT3/ELOVL7/FA2H/GAL3ST1/UGT8/B4GALNT1
GO:0046394	carboxylic acid biosynthetic process	9/278	367/18866	0.0943547	0.458388	0.431911	9	ASPG/NAT8L/GADL1/PLA2G4F/ELOVL7/FA2H/GAD1/CYP4A11/CYP2C9
GO:0016053	organic acid biosynthetic process	9/278	368/18866	0.0955457	0.458388	0.431911	9	ASPG/NAT8L/GADL1/PLA2G4F/ELOVL7/FA2H/GAD1/CYP4A11/CYP2C9
GO:0090276	regulation of peptide hormone secretion	6/278	213/18866	0.0958471	0.458388	0.431911	6	SLC30A8/CARTPT/SOX4/KCNJ11/GLP1R/CACNA1E
GO:0034121	regulation of toll-like receptor signaling pathway	3/278	74/18866	0.0959433	0.458388	0.431911	3	TREML4/IRF4/ESR1
GO:0043406	positive regulation of MAP kinase activity	7/278	264/18866	0.0965357	0.458388	0.431911	7	CD24/BIRC7/DKK1/CARTPT/GDF15/GHR/ADORA1
GO:0048863	stem cell differentiation	7/278	264/18866	0.0965357	0.458388	0.431911	7	PSMA8/TRIM6/LIN28A/SEMA6A/HNF1B/FOLR1/ESR1
GO:0033559	unsaturated fatty acid metabolic process	4/278	118/18866	0.0970148	0.458388	0.431911	4	PLA2G4F/ELOVL7/CYP4A11/CYP2C9
GO:0051209	release of sequestered calcium ion into cytosol	4/278	118/18866	0.0970148	0.458388	0.431911	4	JSRP1/MCOLN3/XCL1/CASQ2
GO:0006006	glucose metabolic process	6/278	214/18866	0.0974672	0.458388	0.431911	6	TKTL1/PHLDA2/PFKP/KCNJ11/IGF2/ALDOB
GO:0050870	positive regulation of T cell activation	6/278	214/18866	0.0974672	0.458388	0.431911	6	CD24/HAVCR2/SOX4/XCL1/IGF2/EPO
GO:0032412	regulation of ion transmembrane transporter activity	7/278	265/18866	0.0979825	0.458388	0.431911	7	JSRP1/WNK2/GAL/KCNJ11/GRIN2B/EPO/CASQ2
GO:0009595	detection of biotic stimulus	2/278	36/18866	0.0983373	0.458388	0.431911	2	PGLYRP2/CDHR2
GO:0043368	positive T cell selection	2/278	36/18866	0.0983373	0.458388	0.431911	2	TOX/IRF4
GO:0045742	positive regulation of epidermal growth factor receptor signaling pathway	2/278	36/18866	0.0983373	0.458388	0.431911	2	AREG/ADORA1
GO:0070873	regulation of glycogen metabolic process	2/278	36/18866	0.0983373	0.458388	0.431911	2	PHLDA2/IGF2
GO:0071634	regulation of transforming growth factor beta production	2/278	36/18866	0.0983373	0.458388	0.431911	2	CD24/XCL1
GO:0001826	inner cell mass cell differentiation	1/278	7/18866	0.098714	0.458388	0.431911	1	HNF1B
GO:0002606	positive regulation of dendritic cell antigen processing and presentation	1/278	7/18866	0.098714	0.458388	0.431911	1	SLC11A1
GO:0002924	negative regulation of humoral immune response mediated by circulating immunoglobulin	1/278	7/18866	0.098714	0.458388	0.431911	1	FOXJ1
GO:0003253	cardiac neural crest cell migration involved in outflow tract morphogenesis	1/278	7/18866	0.098714	0.458388	0.431911	1	FOLR1
GO:0003308	negative regulation of Wnt signaling pathway involved in heart development	1/278	7/18866	0.098714	0.458388	0.431911	1	DKK1
GO:0003357	noradrenergic neuron differentiation	1/278	7/18866	0.098714	0.458388	0.431911	1	SOX4
GO:0009134	nucleoside diphosphate catabolic process	1/278	7/18866	0.098714	0.458388	0.431911	1	ENTPD3
GO:0010753	positive regulation of cGMP-mediated signaling	1/278	7/18866	0.098714	0.458388	0.431911	1	RUNDC3A
GO:0010994	free ubiquitin chain polymerization	1/278	7/18866	0.098714	0.458388	0.431911	1	TRIM6
GO:0016115	terpenoid catabolic process	1/278	7/18866	0.098714	0.458388	0.431911	1	AKR1B10
GO:0019367	fatty acid elongation, saturated fatty acid	1/278	7/18866	0.098714	0.458388	0.431911	1	ELOVL7
GO:0019368	fatty acid elongation, unsaturated fatty acid	1/278	7/18866	0.098714	0.458388	0.431911	1	ELOVL7
GO:0019530	taurine metabolic process	1/278	7/18866	0.098714	0.458388	0.431911	1	GHR
GO:0019694	alkanesulfonate metabolic process	1/278	7/18866	0.098714	0.458388	0.431911	1	GHR
GO:0030913	paranodal junction assembly	1/278	7/18866	0.098714	0.458388	0.431911	1	UGT8
GO:0032229	negative regulation of synaptic transmission, GABAergic	1/278	7/18866	0.098714	0.458388	0.431911	1	ADORA1
GO:0032532	regulation of microvillus length	1/278	7/18866	0.098714	0.458388	0.431911	1	CDHR2
GO:0034625	fatty acid elongation, monounsaturated fatty acid	1/278	7/18866	0.098714	0.458388	0.431911	1	ELOVL7
GO:0034626	fatty acid elongation, polyunsaturated fatty acid	1/278	7/18866	0.098714	0.458388	0.431911	1	ELOVL7
GO:0035989	tendon development	1/278	7/18866	0.098714	0.458388	0.431911	1	COL11A1
GO:0036018	cellular response to erythropoietin	1/278	7/18866	0.098714	0.458388	0.431911	1	EPO
GO:0038026	reelin-mediated signaling pathway	1/278	7/18866	0.098714	0.458388	0.431911	1	VLDLR
GO:0042723	thiamine-containing compound metabolic process	1/278	7/18866	0.098714	0.458388	0.431911	1	TKTL1
GO:0043654	recognition of apoptotic cell	1/278	7/18866	0.098714	0.458388	0.431911	1	FCN2
GO:0044341	sodium-dependent phosphate transport	1/278	7/18866	0.098714	0.458388	0.431911	1	SLC34A2
GO:0045588	positive regulation of gamma-delta T cell differentiation	1/278	7/18866	0.098714	0.458388	0.431911	1	SOX4
GO:0051971	positive regulation of transmission of nerve impulse	1/278	7/18866	0.098714	0.458388	0.431911	1	CARTPT
GO:0060455	negative regulation of gastric acid secretion	1/278	7/18866	0.098714	0.458388	0.431911	1	TFF2
GO:0061316	canonical Wnt signaling pathway involved in heart development	1/278	7/18866	0.098714	0.458388	0.431911	1	DKK1
GO:0070305	response to cGMP	1/278	7/18866	0.098714	0.458388	0.431911	1	PDE2A
GO:0071072	negative regulation of phospholipid biosynthetic process	1/278	7/18866	0.098714	0.458388	0.431911	1	LPCAT1
GO:0086042	cardiac muscle cell-cardiac muscle cell adhesion	1/278	7/18866	0.098714	0.458388	0.431911	1	CTNNA3
GO:0097151	positive regulation of inhibitory postsynaptic potential	1/278	7/18866	0.098714	0.458388	0.431911	1	RIMS2
GO:0098828	modulation of inhibitory postsynaptic potential	1/278	7/18866	0.098714	0.458388	0.431911	1	RIMS2
GO:1900425	negative regulation of defense response to bacterium	1/278	7/18866	0.098714	0.458388	0.431911	1	HAVCR2
GO:1901321	positive regulation of heart induction	1/278	7/18866	0.098714	0.458388	0.431911	1	DKK1
GO:1903288	positive regulation of potassium ion import across plasma membrane	1/278	7/18866	0.098714	0.458388	0.431911	1	WNK2
GO:1903430	negative regulation of cell maturation	1/278	7/18866	0.098714	0.458388	0.431911	1	PAEP
GO:1904587	response to glycoprotein	1/278	7/18866	0.098714	0.458388	0.431911	1	TSHR
GO:1990001	inhibition of cysteine-type endopeptidase activity involved in apoptotic process	1/278	7/18866	0.098714	0.458388	0.431911	1	BIRC7
GO:2000381	negative regulation of mesoderm development	1/278	7/18866	0.098714	0.458388	0.431911	1	DKK1
GO:2000553	positive regulation of T-helper 2 cell cytokine production	1/278	7/18866	0.098714	0.458388	0.431911	1	XCL1
GO:2000848	positive regulation of corticosteroid hormone secretion	1/278	7/18866	0.098714	0.458388	0.431911	1	GAL
GO:0009064	glutamine family amino acid metabolic process	3/278	75/18866	0.0989074	0.458388	0.431911	3	SLC7A11/FTCD/GAD1
GO:0015909	long-chain fatty acid transport	3/278	75/18866	0.0989074	0.458388	0.431911	3	PLA2G4F/MFSD2A/SLC27A6
GO:0045685	regulation of glial cell differentiation	3/278	75/18866	0.0989074	0.458388	0.431911	3	LIN28A/TENM4/SPINT1
GO:0051283	negative regulation of sequestering of calcium ion	4/278	119/18866	0.0992925	0.45959	0.433043	4	JSRP1/MCOLN3/XCL1/CASQ2
GO:0007409	axonogenesis	11/278	482/18866	0.101578	0.460928	0.434303	11	CNTN4/COL25A1/SEMA6A/VLDLR/SPP1/RAP1GAP/NRCAM/NPTX1/KIF5A/GFRA1/CRMP1
GO:0033077	T cell differentiation in thymus	3/278	76/18866	0.101908	0.460928	0.434303	3	PRR7/TOX/FOXJ1
GO:0060415	muscle tissue morphogenesis	3/278	76/18866	0.101908	0.460928	0.434303	3	ANKRD1/TNNT2/COL11A1
GO:1901616	organic hydroxy compound catabolic process	3/278	76/18866	0.101908	0.460928	0.434303	3	AKR1B10/MIOX/CYP4A11
GO:0034612	response to tumor necrosis factor	8/278	320/18866	0.102007	0.460928	0.434303	8	PSMA8/CARD14/ANKRD1/XCL1/CCL13/KCNJ11/TNFRSF9/EDA
GO:0042110	T cell activation	11/278	483/18866	0.102663	0.460928	0.434303	11	CD24/HAVCR2/PRR7/TOX/SOX4/SLC11A1/XCL1/IRF4/IGF2/FOXJ1/EPO
GO:0006882	cellular zinc ion homeostasis	2/278	37/18866	0.102985	0.460928	0.434303	2	SLC30A8/S100A9
GO:0035137	hindlimb morphogenesis	2/278	37/18866	0.102985	0.460928	0.434303	2	TBX4/HOXD9
GO:0060260	regulation of transcription initiation from RNA polymerase II promoter	2/278	37/18866	0.102985	0.460928	0.434303	2	HNF1B/ESR1
GO:0098926	postsynaptic signal transduction	2/278	37/18866	0.102985	0.460928	0.434303	2	LYPD1/PRR7
GO:2000273	positive regulation of signaling receptor activity	2/278	37/18866	0.102985	0.460928	0.434303	2	AREG/ADORA1
GO:0016079	synaptic vesicle exocytosis	4/278	121/18866	0.103922	0.460928	0.434303	4	SYT8/SYT3/UNC13A/RIMS2
GO:0051282	regulation of sequestering of calcium ion	4/278	121/18866	0.103922	0.460928	0.434303	4	JSRP1/MCOLN3/XCL1/CASQ2
GO:0007422	peripheral nervous system development	3/278	77/18866	0.104945	0.460928	0.434303	3	FA2H/UGT8/HOXD9
GO:0061418	regulation of transcription from RNA polymerase II promoter in response to hypoxia	3/278	77/18866	0.104945	0.460928	0.434303	3	PSMA8/EPO/CA9
GO:0055002	striated muscle cell development	5/278	169/18866	0.105127	0.460928	0.434303	5	OBSCN/ALPK3/ANKRD1/TNNT2/CASQ2
GO:0009952	anterior/posterior pattern specification	6/278	219/18866	0.105785	0.460928	0.434303	6	TDRD5/HES2/DKK1/HNF1B/HOXD9/CDX2
GO:0051056	regulation of small GTPase mediated signal transduction	8/278	323/18866	0.106098	0.460928	0.434303	8	RHOV/OBSCN/EPS8L3/DEPDC1B/ARHGEF16/RASAL1/RAP1GAP/EPO
GO:0006690	icosanoid metabolic process	4/278	122/18866	0.106273	0.460928	0.434303	4	PLA2G4F/ABCC1/CYP4A11/CYP2C9
GO:0097237	cellular response to toxic substance	4/278	122/18866	0.106273	0.460928	0.434303	4	AKR1B10/S100A9/HBE1/NQO1
GO:0099003	vesicle-mediated transport in synapse	6/278	220/18866	0.107492	0.460928	0.434303	6	SYT8/SYT3/CALY/UNC13A/RIMS2/SNCG
GO:0002385	mucosal immune response	2/278	38/18866	0.107692	0.460928	0.434303	2	XCL1/RNASE2
GO:0032733	positive regulation of interleukin-10 production	2/278	38/18866	0.107692	0.460928	0.434303	2	XCL1/IRF4
GO:0045880	positive regulation of smoothened signaling pathway	2/278	38/18866	0.107692	0.460928	0.434303	2	DCDC2/EVC
GO:0071604	transforming growth factor beta production	2/278	38/18866	0.107692	0.460928	0.434303	2	CD24/XCL1
GO:1901186	positive regulation of ERBB signaling pathway	2/278	38/18866	0.107692	0.460928	0.434303	2	AREG/ADORA1
GO:2000144	positive regulation of DNA-templated transcription, initiation	2/278	38/18866	0.107692	0.460928	0.434303	2	HNF1B/ESR1
GO:0007584	response to nutrient	5/278	171/18866	0.109069	0.460928	0.434303	5	SST/SPP1/FOLR1/EPO/NQO1
GO:0071241	cellular response to inorganic substance	6/278	221/18866	0.109213	0.460928	0.434303	6	SYT8/SYT3/SYT13/CACNA1H/RASAL1/NQO1
GO:0002698	negative regulation of immune effector process	4/278	124/18866	0.111047	0.460928	0.434303	4	PGLYRP2/HAVCR2/XCL1/FOXJ1
GO:0006721	terpenoid metabolic process	4/278	124/18866	0.111047	0.460928	0.434303	4	AKR1B10/RBP2/CYP2C9/ADH1A
GO:0051208	sequestering of calcium ion	4/278	124/18866	0.111047	0.460928	0.434303	4	JSRP1/MCOLN3/XCL1/CASQ2
GO:0001906	cell killing	5/278	172/18866	0.111067	0.460928	0.434303	5	HAVCR2/NCR1/XCL1/CCL13/DNASE1L3
GO:0007492	endoderm development	3/278	79/18866	0.111124	0.460928	0.434303	3	DKK1/HNF1B/COL11A1
GO:0021675	nerve development	3/278	79/18866	0.111124	0.460928	0.434303	3	COL25A1/UNC13A/NPTX1
GO:0031016	pancreas development	3/278	79/18866	0.111124	0.460928	0.434303	3	HNF1B/SOX4/IGF2
GO:0099601	regulation of neurotransmitter receptor activity	3/278	79/18866	0.111124	0.460928	0.434303	3	NPTX2/NPTX1/GRIN2B
GO:0002791	regulation of peptide secretion	9/278	381/18866	0.111822	0.460928	0.434303	9	HCAR2/SLC30A8/ANKRD1/CARTPT/SOX4/KCNJ11/GLP1R/CACNA1E/ADORA1
GO:0000820	regulation of glutamine family amino acid metabolic process	1/278	8/18866	0.112	0.460928	0.434303	1	SLC7A11
GO:0001547	antral ovarian follicle growth	1/278	8/18866	0.112	0.460928	0.434303	1	ESR1
GO:0002420	natural killer cell mediated cytotoxicity directed against tumor cell target	1/278	8/18866	0.112	0.460928	0.434303	1	HAVCR2
GO:0002858	regulation of natural killer cell mediated cytotoxicity directed against tumor cell target	1/278	8/18866	0.112	0.460928	0.434303	1	HAVCR2
GO:0006538	glutamate catabolic process	1/278	8/18866	0.112	0.460928	0.434303	1	GAD1
GO:0006548	histidine catabolic process	1/278	8/18866	0.112	0.460928	0.434303	1	FTCD
GO:0006678	glucosylceramide metabolic process	1/278	8/18866	0.112	0.460928	0.434303	1	FA2H
GO:0006776	vitamin A metabolic process	1/278	8/18866	0.112	0.460928	0.434303	1	RBP2
GO:0006855	drug transmembrane transport	1/278	8/18866	0.112	0.460928	0.434303	1	SLC22A1
GO:0006863	purine nucleobase transport	1/278	8/18866	0.112	0.460928	0.434303	1	AQP9
GO:0007341	penetration of zona pellucida	1/278	8/18866	0.112	0.460928	0.434303	1	DKKL1
GO:0007506	gonadal mesoderm development	1/278	8/18866	0.112	0.460928	0.434303	1	TSPY4
GO:0008627	intrinsic apoptotic signaling pathway in response to osmotic stress	1/278	8/18866	0.112	0.460928	0.434303	1	EPO
GO:0014807	regulation of somitogenesis	1/278	8/18866	0.112	0.460928	0.434303	1	CDX2
GO:0015884	folic acid transport	1/278	8/18866	0.112	0.460928	0.434303	1	FOLR1
GO:0015889	cobalamin transport	1/278	8/18866	0.112	0.460928	0.434303	1	ABCC1
GO:0016093	polyprenol metabolic process	1/278	8/18866	0.112	0.460928	0.434303	1	AKR1B10
GO:0019682	glyceraldehyde-3-phosphate metabolic process	1/278	8/18866	0.112	0.460928	0.434303	1	ALDOB
GO:0030643	cellular phosphate ion homeostasis	1/278	8/18866	0.112	0.460928	0.434303	1	SLC34A2
GO:0031017	exocrine pancreas development	1/278	8/18866	0.112	0.460928	0.434303	1	IGF2
GO:0032287	peripheral nervous system myelin maintenance	1/278	8/18866	0.112	0.460928	0.434303	1	FA2H
GO:0032594	protein transport within lipid bilayer	1/278	8/18866	0.112	0.460928	0.434303	1	CD24
GO:0032825	positive regulation of natural killer cell differentiation	1/278	8/18866	0.112	0.460928	0.434303	1	TOX
GO:0033034	positive regulation of myeloid cell apoptotic process	1/278	8/18866	0.112	0.460928	0.434303	1	HCAR2
GO:0033085	negative regulation of T cell differentiation in thymus	1/278	8/18866	0.112	0.460928	0.434303	1	FOXJ1
GO:0035425	autocrine signaling	1/278	8/18866	0.112	0.460928	0.434303	1	S100A9
GO:0035740	CD8-positive, alpha-beta T cell proliferation	1/278	8/18866	0.112	0.460928	0.434303	1	XCL1
GO:0035744	T-helper 1 cell cytokine production	1/278	8/18866	0.112	0.460928	0.434303	1	XCL1
GO:0035754	B cell chemotaxis	1/278	8/18866	0.112	0.460928	0.434303	1	XCL1
GO:0036017	response to erythropoietin	1/278	8/18866	0.112	0.460928	0.434303	1	EPO
GO:0045136	development of secondary sexual characteristics	1/278	8/18866	0.112	0.460928	0.434303	1	AREG
GO:0045188	regulation of circadian sleep/wake cycle, non-REM sleep	1/278	8/18866	0.112	0.460928	0.434303	1	ADORA1
GO:0048537	mucosa-associated lymphoid tissue development	1/278	8/18866	0.112	0.460928	0.434303	1	TOX
GO:0048541	Peyer's patch development	1/278	8/18866	0.112	0.460928	0.434303	1	TOX
GO:0048733	sebaceous gland development	1/278	8/18866	0.112	0.460928	0.434303	1	FA2H
GO:0048793	pronephros development	1/278	8/18866	0.112	0.460928	0.434303	1	HNF1B
GO:0051620	norepinephrine uptake	1/278	8/18866	0.112	0.460928	0.434303	1	SLC22A1
GO:0051964	negative regulation of synapse assembly	1/278	8/18866	0.112	0.460928	0.434303	1	DKK1
GO:0052805	imidazole-containing compound catabolic process	1/278	8/18866	0.112	0.460928	0.434303	1	FTCD
GO:0061626	pharyngeal arch artery morphogenesis	1/278	8/18866	0.112	0.460928	0.434303	1	FOLR1
GO:0061669	spontaneous neurotransmitter secretion	1/278	8/18866	0.112	0.460928	0.434303	1	RIMS2
GO:0072501	cellular divalent inorganic anion homeostasis	1/278	8/18866	0.112	0.460928	0.434303	1	SLC34A2
GO:0072502	cellular trivalent inorganic anion homeostasis	1/278	8/18866	0.112	0.460928	0.434303	1	SLC34A2
GO:0090381	regulation of heart induction	1/278	8/18866	0.112	0.460928	0.434303	1	DKK1
GO:0110095	cellular detoxification of aldehyde	1/278	8/18866	0.112	0.460928	0.434303	1	AKR1B10
GO:0150172	regulation of phosphatidylcholine metabolic process	1/278	8/18866	0.112	0.460928	0.434303	1	LPCAT1
GO:1901523	icosanoid catabolic process	1/278	8/18866	0.112	0.460928	0.434303	1	CYP4A11
GO:1901535	regulation of DNA demethylation	1/278	8/18866	0.112	0.460928	0.434303	1	TOX
GO:1901724	positive regulation of cell proliferation involved in kidney development	1/278	8/18866	0.112	0.460928	0.434303	1	LIN28A
GO:1902455	negative regulation of stem cell population maintenance	1/278	8/18866	0.112	0.460928	0.434303	1	HNF1B
GO:1902460	regulation of mesenchymal stem cell proliferation	1/278	8/18866	0.112	0.460928	0.434303	1	CCNE1
GO:1902949	positive regulation of tau-protein kinase activity	1/278	8/18866	0.112	0.460928	0.434303	1	DKK1
GO:1903286	regulation of potassium ion import	1/278	8/18866	0.112	0.460928	0.434303	1	WNK2
GO:2000465	regulation of glycogen (starch) synthase activity	1/278	8/18866	0.112	0.460928	0.434303	1	IGF2
GO:2000564	regulation of CD8-positive, alpha-beta T cell proliferation	1/278	8/18866	0.112	0.460928	0.434303	1	XCL1
GO:2000698	positive regulation of epithelial cell differentiation involved in kidney development	1/278	8/18866	0.112	0.460928	0.434303	1	CD24
GO:2001187	positive regulation of CD8-positive, alpha-beta T cell activation	1/278	8/18866	0.112	0.460928	0.434303	1	XCL1
GO:0001825	blastocyst formation	2/278	39/18866	0.112455	0.460928	0.434303	2	HNF1B/CDX2
GO:0006656	phosphatidylcholine biosynthetic process	2/278	39/18866	0.112455	0.460928	0.434303	2	MFSD2A/LPCAT1
GO:0007190	activation of adenylate cyclase activity	2/278	39/18866	0.112455	0.460928	0.434303	2	TSHR/GLP1R
GO:0007340	acrosome reaction	2/278	39/18866	0.112455	0.460928	0.434303	2	SYT8/CACNA1H
GO:0010837	regulation of keratinocyte proliferation	2/278	39/18866	0.112455	0.460928	0.434303	2	SFN/AREG
GO:0055069	zinc ion homeostasis	2/278	39/18866	0.112455	0.460928	0.434303	2	SLC30A8/S100A9
GO:0060416	response to growth hormone	2/278	39/18866	0.112455	0.460928	0.434303	2	GDF15/GHR
GO:0006633	fatty acid biosynthetic process	5/278	173/18866	0.113083	0.462539	0.435822	5	PLA2G4F/ELOVL7/FA2H/CYP4A11/CYP2C9
GO:0007281	germ cell development	7/278	275/18866	0.113102	0.462539	0.435822	7	SOHLH1/NANOS1/FAM9A/TDRD5/LIN28A/PAQR5/PAEP
GO:0003014	renal system process	4/278	125/18866	0.11347	0.463526	0.436752	4	TMEM63C/NPPB/CYP4A11/ADORA1
GO:0048678	response to axon injury	3/278	80/18866	0.114265	0.46573	0.438829	3	SPP1/FOLR1/EPO
GO:1901224	positive regulation of NIK/NF-kappaB signaling	3/278	80/18866	0.114265	0.46573	0.438829	3	HAVCR2/CARD14/EDA
GO:0022898	regulation of transmembrane transporter activity	7/278	276/18866	0.114678	0.466154	0.439228	7	JSRP1/WNK2/GAL/KCNJ11/GRIN2B/EPO/CASQ2
GO:0015718	monocarboxylic acid transport	5/278	174/18866	0.115116	0.466154	0.439228	5	PLA2G4F/MFSD2A/SLC27A6/CYP4A11/AQP9
GO:0045665	negative regulation of neuron differentiation	6/278	225/18866	0.116237	0.466154	0.439228	6	CNTN4/SEMA6A/DKK1/SPP1/SPOCK1/CRMP1
GO:1901568	fatty acid derivative metabolic process	5/278	175/18866	0.117167	0.466154	0.439228	5	PLA2G4F/ELOVL7/ABCC1/CYP4A11/CYP2C9
GO:0000096	sulfur amino acid metabolic process	2/278	40/18866	0.117272	0.466154	0.439228	2	GADL1/SLC7A11
GO:0009069	serine family amino acid metabolic process	2/278	40/18866	0.117272	0.466154	0.439228	2	SLC7A11/GLYAT
GO:0090184	positive regulation of kidney development	2/278	40/18866	0.117272	0.466154	0.439228	2	CD24/LIN28A
GO:0140353	lipid export from cell	2/278	40/18866	0.117272	0.466154	0.439228	2	GAL/SPP1
GO:1901381	positive regulation of potassium ion transmembrane transport	2/278	40/18866	0.117272	0.466154	0.439228	2	WNK2/GAL
GO:0033238	regulation of cellular amine metabolic process	3/278	81/18866	0.117439	0.466154	0.439228	3	PSMA8/SLC7A11/NQO1
GO:0051279	regulation of release of sequestered calcium ion into cytosol	3/278	81/18866	0.117439	0.466154	0.439228	3	JSRP1/XCL1/CASQ2
GO:0032147	activation of protein kinase activity	8/278	331/18866	0.117445	0.466154	0.439228	8	BIRC7/CARD14/CARTPT/GDF15/SLC11A1/GHR/EPO/ADORA1
GO:0044706	multi-multicellular organism process	6/278	226/18866	0.118028	0.466154	0.439228	6	HAVCR2/DKKL1/SPP1/PTHLH/ESR1/EPO
GO:0001704	formation of primary germ layer	4/278	127/18866	0.118385	0.466154	0.439228	4	ATOH8/DKK1/HNF1B/COL11A1
GO:1905477	positive regulation of protein localization to membrane	4/278	127/18866	0.118385	0.466154	0.439228	4	ARHGEF16/MTCL1/KCNJ11/SFN
GO:0002251	organ or tissue specific immune response	2/278	41/18866	0.12214	0.466154	0.439228	2	XCL1/RNASE2
GO:0006734	NADH metabolic process	2/278	41/18866	0.12214	0.466154	0.439228	2	PFKP/ALDOB
GO:0042269	regulation of natural killer cell mediated cytotoxicity	2/278	41/18866	0.12214	0.466154	0.439228	2	HAVCR2/NCR1
GO:0050913	sensory perception of bitter taste	2/278	41/18866	0.12214	0.466154	0.439228	2	TAS2R60/RTP5
GO:0006941	striated muscle contraction	5/278	178/18866	0.123423	0.466154	0.439228	5	JSRP1/CTNNA3/TNNT2/CASQ2/ADORA1
GO:0006956	complement activation	5/278	178/18866	0.123423	0.466154	0.439228	5	IGLL5/COLEC11/COLEC10/CFP/FCN2
GO:0051897	positive regulation of protein kinase B signaling	5/278	178/18866	0.123423	0.466154	0.439228	5	LIN28A/GDF15/IGF2/ESR1/AREG
GO:0048644	muscle organ morphogenesis	3/278	83/18866	0.123885	0.466154	0.439228	3	ANKRD1/TNNT2/COL11A1
GO:0055117	regulation of cardiac muscle contraction	3/278	83/18866	0.123885	0.466154	0.439228	3	CTNNA3/CASQ2/ADORA1
GO:0042692	muscle cell differentiation	9/278	390/18866	0.123941	0.466154	0.439228	9	OBSCN/ALPK3/ANKRD1/DKK1/GDF15/CACNA1H/TNNT2/IGF2/CASQ2
GO:0002423	natural killer cell mediated immune response to tumor cell	1/278	9/18866	0.125091	0.466154	0.439228	1	HAVCR2
GO:0002579	positive regulation of antigen processing and presentation	1/278	9/18866	0.125091	0.466154	0.439228	1	SLC11A1
GO:0002634	regulation of germinal center formation	1/278	9/18866	0.125091	0.466154	0.439228	1	FOXJ1
GO:0002645	positive regulation of tolerance induction	1/278	9/18866	0.125091	0.466154	0.439228	1	FOXJ1
GO:0002725	negative regulation of T cell cytokine production	1/278	9/18866	0.125091	0.466154	0.439228	1	XCL1
GO:0002855	regulation of natural killer cell mediated immune response to tumor cell	1/278	9/18866	0.125091	0.466154	0.439228	1	HAVCR2
GO:0006621	protein retention in ER lumen	1/278	9/18866	0.125091	0.466154	0.439228	1	PDIA2
GO:0006868	glutamine transport	1/278	9/18866	0.125091	0.466154	0.439228	1	SLC38A1
GO:0015858	nucleoside transport	1/278	9/18866	0.125091	0.466154	0.439228	1	ADORA1
GO:0019227	neuronal action potential propagation	1/278	9/18866	0.125091	0.466154	0.439228	1	NRCAM
GO:0030638	polyketide metabolic process	1/278	9/18866	0.125091	0.466154	0.439228	1	AKR1B10
GO:0032241	positive regulation of nucleobase-containing compound transport	1/278	9/18866	0.125091	0.466154	0.439228	1	ADORA1
GO:0035973	aggrephagy	1/278	9/18866	0.125091	0.466154	0.439228	1	HSPB8
GO:0042748	circadian sleep/wake cycle, non-REM sleep	1/278	9/18866	0.125091	0.466154	0.439228	1	ADORA1
GO:0043129	surfactant homeostasis	1/278	9/18866	0.125091	0.466154	0.439228	1	LPCAT1
GO:0044597	daunorubicin metabolic process	1/278	9/18866	0.125091	0.466154	0.439228	1	AKR1B10
GO:0044598	doxorubicin metabolic process	1/278	9/18866	0.125091	0.466154	0.439228	1	AKR1B10
GO:0044851	hair cycle phase	1/278	9/18866	0.125091	0.466154	0.439228	1	GAL
GO:0045586	regulation of gamma-delta T cell differentiation	1/278	9/18866	0.125091	0.466154	0.439228	1	SOX4
GO:0046645	positive regulation of gamma-delta T cell activation	1/278	9/18866	0.125091	0.466154	0.439228	1	SOX4
GO:0048671	negative regulation of collateral sprouting	1/278	9/18866	0.125091	0.466154	0.439228	1	SPP1
GO:0048819	regulation of hair follicle maturation	1/278	9/18866	0.125091	0.466154	0.439228	1	GAL
GO:0051593	response to folic acid	1/278	9/18866	0.125091	0.466154	0.439228	1	FOLR1
GO:0051643	endoplasmic reticulum localization	1/278	9/18866	0.125091	0.466154	0.439228	1	ESYT3
GO:0052696	flavonoid glucuronidation	1/278	9/18866	0.125091	0.466154	0.439228	1	UGT1A10
GO:0060075	regulation of resting membrane potential	1/278	9/18866	0.125091	0.466154	0.439228	1	ATP1A3
GO:0060087	relaxation of vascular associated smooth muscle	1/278	9/18866	0.125091	0.466154	0.439228	1	ADORA1
GO:0060242	contact inhibition	1/278	9/18866	0.125091	0.466154	0.439228	1	CDHR2
GO:0060245	detection of cell density	1/278	9/18866	0.125091	0.466154	0.439228	1	CDHR2
GO:0060586	multicellular organismal iron ion homeostasis	1/278	9/18866	0.125091	0.466154	0.439228	1	SLC11A1
GO:0060631	regulation of meiosis I	1/278	9/18866	0.125091	0.466154	0.439228	1	PSMA8
GO:0060677	ureteric bud elongation	1/278	9/18866	0.125091	0.466154	0.439228	1	HNF1B
GO:0061309	cardiac neural crest cell development involved in outflow tract morphogenesis	1/278	9/18866	0.125091	0.466154	0.439228	1	FOLR1
GO:0061744	motor behavior	1/278	9/18866	0.125091	0.466154	0.439228	1	MFSD2A
GO:0070255	regulation of mucus secretion	1/278	9/18866	0.125091	0.466154	0.439228	1	ADORA1
GO:0071316	cellular response to nicotine	1/278	9/18866	0.125091	0.466154	0.439228	1	KCNJ11
GO:0071421	manganese ion transmembrane transport	1/278	9/18866	0.125091	0.466154	0.439228	1	SLC11A1
GO:0071635	negative regulation of transforming growth factor beta production	1/278	9/18866	0.125091	0.466154	0.439228	1	CD24
GO:0072172	mesonephric tubule formation	1/278	9/18866	0.125091	0.466154	0.439228	1	HNF1B
GO:0072177	mesonephric duct development	1/278	9/18866	0.125091	0.466154	0.439228	1	HNF1B
GO:0072217	negative regulation of metanephros development	1/278	9/18866	0.125091	0.466154	0.439228	1	HNF1B
GO:0090647	modulation of age-related behavioral decline	1/278	9/18866	0.125091	0.466154	0.439228	1	DKK1
GO:0097113	AMPA glutamate receptor clustering	1/278	9/18866	0.125091	0.466154	0.439228	1	SLC7A11
GO:0097168	mesenchymal stem cell proliferation	1/278	9/18866	0.125091	0.466154	0.439228	1	CCNE1
GO:0097688	glutamate receptor clustering	1/278	9/18866	0.125091	0.466154	0.439228	1	SLC7A11
GO:0098870	action potential propagation	1/278	9/18866	0.125091	0.466154	0.439228	1	NRCAM
GO:0098976	excitatory chemical synaptic transmission	1/278	9/18866	0.125091	0.466154	0.439228	1	GRIN2B
GO:0099527	postsynapse to nucleus signaling pathway	1/278	9/18866	0.125091	0.466154	0.439228	1	PRR7
GO:0099641	anterograde axonal protein transport	1/278	9/18866	0.125091	0.466154	0.439228	1	KIF5A
GO:1903044	protein localization to membrane raft	1/278	9/18866	0.125091	0.466154	0.439228	1	CD24
GO:1904153	negative regulation of retrograde protein transport, ER to cytosol	1/278	9/18866	0.125091	0.466154	0.439228	1	DERL3
GO:1905770	regulation of mesodermal cell differentiation	1/278	9/18866	0.125091	0.466154	0.439228	1	DKK1
GO:1990034	calcium ion export across plasma membrane	1/278	9/18866	0.125091	0.466154	0.439228	1	ATP2B3
GO:1990504	dense core granule exocytosis	1/278	9/18866	0.125091	0.466154	0.439228	1	UNC13A
GO:2000096	positive regulation of Wnt signaling pathway, planar cell polarity pathway	1/278	9/18866	0.125091	0.466154	0.439228	1	DKK1
GO:2000501	regulation of natural killer cell chemotaxis	1/278	9/18866	0.125091	0.466154	0.439228	1	XCL1
GO:2000562	negative regulation of CD4-positive, alpha-beta T cell proliferation	1/278	9/18866	0.125091	0.466154	0.439228	1	XCL1
GO:2000833	positive regulation of steroid hormone secretion	1/278	9/18866	0.125091	0.466154	0.439228	1	GAL
GO:2000849	regulation of glucocorticoid secretion	1/278	9/18866	0.125091	0.466154	0.439228	1	GAL
GO:0048469	cell maturation	5/278	179/18866	0.125542	0.46736	0.440364	5	GLDN/TDRD5/PAEP/NRCAM/EPO
GO:0001504	neurotransmitter uptake	2/278	42/18866	0.127057	0.470528	0.443349	2	SLC38A1/SLC22A1
GO:0009268	response to pH	2/278	42/18866	0.127057	0.470528	0.443349	2	AQP10/SST
GO:0051602	response to electrical stimulus	2/278	42/18866	0.127057	0.470528	0.443349	2	EPO/NQO1
GO:0090278	negative regulation of peptide hormone secretion	2/278	42/18866	0.127057	0.470528	0.443349	2	CARTPT/KCNJ11
GO:0048738	cardiac muscle tissue development	6/278	231/18866	0.127188	0.470528	0.443349	6	ALPK3/ANKRD1/TENM4/DKK1/TNNT2/COL11A1
GO:0003231	cardiac ventricle development	4/278	131/18866	0.128485	0.470528	0.443349	4	TNNT2/SOX4/PDE2A/COL11A1
GO:0006766	vitamin metabolic process	4/278	131/18866	0.128485	0.470528	0.443349	4	TKTL1/RBP2/ABCC1/FOLR1
GO:0060070	canonical Wnt signaling pathway	8/278	339/18866	0.129417	0.470528	0.443349	8	PSMA8/CTHRC1/WNK2/DKKL1/DKK1/SOX4/FOLR1/EDA
GO:0045619	regulation of lymphocyte differentiation	5/278	181/18866	0.129831	0.470528	0.443349	5	PGLYRP2/TOX/SOX4/IRF4/FOXJ1
GO:0048736	appendage development	5/278	181/18866	0.129831	0.470528	0.443349	5	SLC7A11/DKK1/TBX4/SOX4/HOXD9
GO:0060173	limb development	5/278	181/18866	0.129831	0.470528	0.443349	5	SLC7A11/DKK1/TBX4/SOX4/HOXD9
GO:1905330	regulation of morphogenesis of an epithelium	5/278	181/18866	0.129831	0.470528	0.443349	5	PSMA8/CTHRC1/DKK1/HNF1B/ESR1
GO:0006767	water-soluble vitamin metabolic process	3/278	85/18866	0.130456	0.470528	0.443349	3	TKTL1/ABCC1/FOLR1
GO:0070509	calcium ion import	3/278	85/18866	0.130456	0.470528	0.443349	3	FAM155B/CACNA1H/CACNA1E
GO:0048568	embryonic organ development	10/278	451/18866	0.131279	0.470528	0.443349	10	CTHRC1/TBX4/PHLDA2/HNF1B/SPINT1/IGF2/HOXD9/FOLR1/COL11A1/CDX2
GO:0002369	T cell cytokine production	2/278	43/18866	0.132019	0.470528	0.443349	2	SLC11A1/XCL1
GO:0007339	binding of sperm to zona pellucida	2/278	43/18866	0.132019	0.470528	0.443349	2	TEX101/PAEP
GO:0010470	regulation of gastrulation	2/278	43/18866	0.132019	0.470528	0.443349	2	TENM4/DKK1
GO:0045124	regulation of bone resorption	2/278	43/18866	0.132019	0.470528	0.443349	2	CARTPT/SPP1
GO:0086004	regulation of cardiac muscle cell contraction	2/278	43/18866	0.132019	0.470528	0.443349	2	CTNNA3/ADORA1
GO:0021700	developmental maturation	7/278	287/18866	0.132768	0.470528	0.443349	7	GLDN/TDRD5/GAL/UNC13A/PAEP/NRCAM/EPO
GO:2000106	regulation of leukocyte apoptotic process	3/278	86/18866	0.133787	0.470528	0.443349	3	HCAR2/BIRC7/SLC7A11
GO:0055001	muscle cell development	5/278	183/18866	0.134186	0.470528	0.443349	5	OBSCN/ALPK3/ANKRD1/TNNT2/CASQ2
GO:0071347	cellular response to interleukin-1	5/278	183/18866	0.134186	0.470528	0.443349	5	NLRP7/PSMA8/ANKRD1/XCL1/CCL13
GO:0071695	anatomical structure maturation	6/278	235/18866	0.134757	0.470528	0.443349	6	GLDN/TDRD5/GAL/PAEP/NRCAM/EPO
GO:1903039	positive regulation of leukocyte cell-cell adhesion	6/278	235/18866	0.134757	0.470528	0.443349	6	CD24/HAVCR2/SOX4/XCL1/IGF2/EPO
GO:0045995	regulation of embryonic development	4/278	134/18866	0.136289	0.470528	0.443349	4	TENM4/DKK1/PHLDA2/CDX2
GO:0046683	response to organophosphorus	4/278	134/18866	0.136289	0.470528	0.443349	4	PDE2A/KCNJ11/AREG/AQP9
GO:0002695	negative regulation of leukocyte activation	5/278	184/18866	0.136387	0.470528	0.443349	5	PGLYRP2/HAVCR2/GAL/XCL1/FOXJ1
GO:0006195	purine nucleotide catabolic process	2/278	44/18866	0.137026	0.470528	0.443349	2	PDE9A/PDE2A
GO:0032881	regulation of polysaccharide metabolic process	2/278	44/18866	0.137026	0.470528	0.443349	2	PHLDA2/IGF2
GO:0044060	regulation of endocrine process	2/278	44/18866	0.137026	0.470528	0.443349	2	HCAR2/GAL
GO:0045197	establishment or maintenance of epithelial cell apical/basal polarity	2/278	44/18866	0.137026	0.470528	0.443349	2	MTCL1/CDX2
GO:0045332	phospholipid translocation	2/278	44/18866	0.137026	0.470528	0.443349	2	PLSCR5/ABCC1
GO:0045687	positive regulation of glial cell differentiation	2/278	44/18866	0.137026	0.470528	0.443349	2	TENM4/SPINT1
GO:0001942	hair follicle development	3/278	87/18866	0.137148	0.470528	0.443349	3	GAL/DKK1/EDA
GO:0051262	protein tetramerization	3/278	87/18866	0.137148	0.470528	0.443349	3	AQP10/PFKP/GRIN2B
GO:0051453	regulation of intracellular pH	3/278	87/18866	0.137148	0.470528	0.443349	3	ATP6V0D2/SLC11A1/SLC9A3
GO:0001865	NK T cell differentiation	1/278	10/18866	0.137989	0.470528	0.443349	1	TOX
GO:0002291	T cell activation via T cell receptor contact with antigen bound to MHC molecule on antigen presenting cell	1/278	10/18866	0.137989	0.470528	0.443349	1	HAVCR2
GO:0003129	heart induction	1/278	10/18866	0.137989	0.470528	0.443349	1	DKK1
GO:0003183	mitral valve morphogenesis	1/278	10/18866	0.137989	0.470528	0.443349	1	SOX4
GO:0003211	cardiac ventricle formation	1/278	10/18866	0.137989	0.470528	0.443349	1	SOX4
GO:0003307	regulation of Wnt signaling pathway involved in heart development	1/278	10/18866	0.137989	0.470528	0.443349	1	DKK1
GO:0006222	UMP biosynthetic process	1/278	10/18866	0.137989	0.470528	0.443349	1	UPP2
GO:0006547	histidine metabolic process	1/278	10/18866	0.137989	0.470528	0.443349	1	FTCD
GO:0008300	isoprenoid catabolic process	1/278	10/18866	0.137989	0.470528	0.443349	1	AKR1B10
GO:0009173	pyrimidine ribonucleoside monophosphate metabolic process	1/278	10/18866	0.137989	0.470528	0.443349	1	UPP2
GO:0009174	pyrimidine ribonucleoside monophosphate biosynthetic process	1/278	10/18866	0.137989	0.470528	0.443349	1	UPP2
GO:0010587	miRNA catabolic process	1/278	10/18866	0.137989	0.470528	0.443349	1	LIN28A
GO:0010992	ubiquitin recycling	1/278	10/18866	0.137989	0.470528	0.443349	1	TRIM6
GO:0015851	nucleobase transport	1/278	10/18866	0.137989	0.470528	0.443349	1	AQP9
GO:0015893	drug transport	1/278	10/18866	0.137989	0.470528	0.443349	1	SLC22A1
GO:0019062	virion attachment to host cell	1/278	10/18866	0.137989	0.470528	0.443349	1	CLEC4M
GO:0030647	aminoglycoside antibiotic metabolic process	1/278	10/18866	0.137989	0.470528	0.443349	1	AKR1B10
GO:0031943	regulation of glucocorticoid metabolic process	1/278	10/18866	0.137989	0.470528	0.443349	1	GAL
GO:0032341	aldosterone metabolic process	1/278	10/18866	0.137989	0.470528	0.443349	1	CACNA1H
GO:0032342	aldosterone biosynthetic process	1/278	10/18866	0.137989	0.470528	0.443349	1	CACNA1H
GO:0034447	very-low-density lipoprotein particle clearance	1/278	10/18866	0.137989	0.470528	0.443349	1	VLDLR
GO:0034651	cortisol biosynthetic process	1/278	10/18866	0.137989	0.470528	0.443349	1	CACNA1H
GO:0034975	protein folding in endoplasmic reticulum	1/278	10/18866	0.137989	0.470528	0.443349	1	PDIA2
GO:0035933	glucocorticoid secretion	1/278	10/18866	0.137989	0.470528	0.443349	1	GAL
GO:0035999	tetrahydrofolate interconversion	1/278	10/18866	0.137989	0.470528	0.443349	1	FTCD
GO:0042541	hemoglobin biosynthetic process	1/278	10/18866	0.137989	0.470528	0.443349	1	EPO
GO:0044557	relaxation of smooth muscle	1/278	10/18866	0.137989	0.470528	0.443349	1	ADORA1
GO:0044857	plasma membrane raft organization	1/278	10/18866	0.137989	0.470528	0.443349	1	FA2H
GO:0046049	UMP metabolic process	1/278	10/18866	0.137989	0.470528	0.443349	1	UPP2
GO:0051967	negative regulation of synaptic transmission, glutamatergic	1/278	10/18866	0.137989	0.470528	0.443349	1	ADORA1
GO:0060068	vagina development	1/278	10/18866	0.137989	0.470528	0.443349	1	ESR1
GO:0060600	dichotomous subdivision of an epithelial terminal unit	1/278	10/18866	0.137989	0.470528	0.443349	1	AREG
GO:0060923	cardiac muscle cell fate commitment	1/278	10/18866	0.137989	0.470528	0.443349	1	DKK1
GO:0070091	glucagon secretion	1/278	10/18866	0.137989	0.470528	0.443349	1	CARTPT
GO:0070092	regulation of glucagon secretion	1/278	10/18866	0.137989	0.470528	0.443349	1	CARTPT
GO:0070862	negative regulation of protein exit from endoplasmic reticulum	1/278	10/18866	0.137989	0.470528	0.443349	1	DERL3
GO:0070942	neutrophil mediated cytotoxicity	1/278	10/18866	0.137989	0.470528	0.443349	1	DNASE1L3
GO:0071313	cellular response to caffeine	1/278	10/18866	0.137989	0.470528	0.443349	1	CASQ2
GO:0071394	cellular response to testosterone stimulus	1/278	10/18866	0.137989	0.470528	0.443349	1	SPP1
GO:0072530	purine-containing compound transmembrane transport	1/278	10/18866	0.137989	0.470528	0.443349	1	AQP9
GO:0098935	dendritic transport	1/278	10/18866	0.137989	0.470528	0.443349	1	KIF5A
GO:0099612	protein localization to axon	1/278	10/18866	0.137989	0.470528	0.443349	1	UGT8
GO:0110096	cellular response to aldehyde	1/278	10/18866	0.137989	0.470528	0.443349	1	AKR1B10
GO:0140042	lipid droplet formation	1/278	10/18866	0.137989	0.470528	0.443349	1	SMIM22
GO:1900426	positive regulation of defense response to bacterium	1/278	10/18866	0.137989	0.470528	0.443349	1	HAVCR2
GO:1902023	L-arginine transport	1/278	10/18866	0.137989	0.470528	0.443349	1	SLC11A1
GO:1902237	positive regulation of endoplasmic reticulum stress-induced intrinsic apoptotic signaling pathway	1/278	10/18866	0.137989	0.470528	0.443349	1	RNF183
GO:1902645	tertiary alcohol biosynthetic process	1/278	10/18866	0.137989	0.470528	0.443349	1	CACNA1H
GO:1904338	regulation of dopaminergic neuron differentiation	1/278	10/18866	0.137989	0.470528	0.443349	1	DKK1
GO:1904672	regulation of somatic stem cell population maintenance	1/278	10/18866	0.137989	0.470528	0.443349	1	HNF1B
GO:1990535	neuron projection maintenance	1/278	10/18866	0.137989	0.470528	0.443349	1	ATP1A3
GO:2001054	negative regulation of mesenchymal cell apoptotic process	1/278	10/18866	0.137989	0.470528	0.443349	1	HNF1B
GO:0071902	positive regulation of protein serine/threonine kinase activity	8/278	345/18866	0.138796	0.472838	0.445526	8	CD24/BIRC7/DKK1/CARTPT/GDF15/IGF2/GHR/ADORA1
GO:0032409	regulation of transporter activity	7/278	291/18866	0.13968	0.475343	0.447886	7	JSRP1/WNK2/GAL/KCNJ11/GRIN2B/EPO/CASQ2
GO:0046470	phosphatidylcholine metabolic process	3/278	88/18866	0.140537	0.475343	0.447886	3	PLA2G4F/MFSD2A/LPCAT1
GO:0070098	chemokine-mediated signaling pathway	3/278	88/18866	0.140537	0.475343	0.447886	3	TFF2/XCL1/CCL13
GO:0002715	regulation of natural killer cell mediated immunity	2/278	45/18866	0.142073	0.475343	0.447886	2	HAVCR2/NCR1
GO:0007520	myoblast fusion	2/278	45/18866	0.142073	0.475343	0.447886	2	GDF15/CACNA1H
GO:0014002	astrocyte development	2/278	45/18866	0.142073	0.475343	0.447886	2	BACE2/S100A9
GO:0043114	regulation of vascular permeability	2/278	45/18866	0.142073	0.475343	0.447886	2	PDE2A/NPPB
GO:0060443	mammary gland morphogenesis	2/278	45/18866	0.142073	0.475343	0.447886	2	ESR1/AREG
GO:1904646	cellular response to amyloid-beta	2/278	45/18866	0.142073	0.475343	0.447886	2	ABCC1/ATP1A3
GO:2000116	regulation of cysteine-type endopeptidase activity	6/278	239/18866	0.142536	0.475343	0.447886	6	PRR7/BIRC7/S100A9/GRIN2B/SFN/CSN2
GO:0042742	defense response to bacterium	8/278	348/18866	0.143611	0.475343	0.447886	8	IGLL5/PGLYRP2/HAVCR2/SLC11A1/S100A9/CFP/LALBA/FCN2
GO:0022404	molting cycle process	3/278	89/18866	0.143954	0.475343	0.447886	3	GAL/DKK1/EDA
GO:0022405	hair cycle process	3/278	89/18866	0.143954	0.475343	0.447886	3	GAL/DKK1/EDA
GO:0030534	adult behavior	4/278	137/18866	0.14428	0.475343	0.447886	4	SLC7A11/CARTPT/SNCG/HOXD9
GO:0042552	myelination	4/278	137/18866	0.14428	0.475343	0.447886	4	FA2H/TENM4/GAL3ST1/UGT8
GO:1904062	regulation of cation transmembrane transport	8/278	349/18866	0.145234	0.475343	0.447886	8	JSRP1/WNK2/GAL/XCL1/KCNJ11/GRIN2B/EPO/CASQ2
GO:0050768	negative regulation of neurogenesis	7/278	295/18866	0.146763	0.475343	0.447886	7	CNTN4/LIN28A/SEMA6A/DKK1/SPP1/SPOCK1/CRMP1
GO:0033865	nucleoside bisphosphate metabolic process	4/278	138/18866	0.146984	0.475343	0.447886	4	ELOVL7/GLYAT/SULT2B1/SULT1C2
GO:0033875	ribonucleoside bisphosphate metabolic process	4/278	138/18866	0.146984	0.475343	0.447886	4	ELOVL7/GLYAT/SULT2B1/SULT1C2
GO:0034032	purine nucleoside bisphosphate metabolic process	4/278	138/18866	0.146984	0.475343	0.447886	4	ELOVL7/GLYAT/SULT2B1/SULT1C2
GO:0098754	detoxification	4/278	138/18866	0.146984	0.475343	0.447886	4	AKR1B10/S100A9/HBE1/NQO1
GO:0017144	drug metabolic process	2/278	46/18866	0.14716	0.475343	0.447886	2	CYP2C9/ADH1A
GO:0032309	icosanoid secretion	2/278	46/18866	0.14716	0.475343	0.447886	2	PLA2G4F/CYP4A11
GO:2000142	regulation of DNA-templated transcription, initiation	2/278	46/18866	0.14716	0.475343	0.447886	2	HNF1B/ESR1
GO:0098773	skin epidermis development	3/278	90/18866	0.147398	0.475343	0.447886	3	GAL/DKK1/EDA
GO:0007369	gastrulation	5/278	189/18866	0.147633	0.475343	0.447886	5	ATOH8/TENM4/DKK1/HNF1B/COL11A1
GO:0010565	regulation of cellular ketone metabolic process	5/278	189/18866	0.147633	0.475343	0.447886	5	PSMA8/MFSD2A/DKKL1/SLC7A11/NQO1
GO:0007272	ensheathment of neurons	4/278	139/18866	0.149708	0.475343	0.447886	4	FA2H/TENM4/GAL3ST1/UGT8
GO:0008366	axon ensheathment	4/278	139/18866	0.149708	0.475343	0.447886	4	FA2H/TENM4/GAL3ST1/UGT8
GO:0003018	vascular process in circulatory system	5/278	190/18866	0.149929	0.475343	0.447886	5	MFSD2A/SLC22A1/PDE2A/NPPB/ADORA1
GO:0006575	cellular modified amino acid metabolic process	5/278	190/18866	0.149929	0.475343	0.447886	5	PLA2G4F/SLC7A11/FTCD/GSTA2/FOLR1
GO:0030308	negative regulation of cell growth	5/278	190/18866	0.149929	0.475343	0.447886	5	SEMA6A/CDHR2/SPP1/NPPB/GNG4
GO:0050708	regulation of protein secretion	8/278	352/18866	0.150158	0.475343	0.447886	8	HCAR2/SLC30A8/ANKRD1/CARTPT/SOX4/KCNJ11/GLP1R/CACNA1E
GO:0002328	pro-B cell differentiation	1/278	11/18866	0.150698	0.475343	0.447886	1	SOX4
GO:0002604	regulation of dendritic cell antigen processing and presentation	1/278	11/18866	0.150698	0.475343	0.447886	1	SLC11A1
GO:0003093	regulation of glomerular filtration	1/278	11/18866	0.150698	0.475343	0.447886	1	ADORA1
GO:0003174	mitral valve development	1/278	11/18866	0.150698	0.475343	0.447886	1	SOX4
GO:0005984	disaccharide metabolic process	1/278	11/18866	0.150698	0.475343	0.447886	1	LALBA
GO:0006020	inositol metabolic process	1/278	11/18866	0.150698	0.475343	0.447886	1	MIOX
GO:0006048	UDP-N-acetylglucosamine biosynthetic process	1/278	11/18866	0.150698	0.475343	0.447886	1	RENBP
GO:0006054	N-acetylneuraminate metabolic process	1/278	11/18866	0.150698	0.475343	0.447886	1	RENBP
GO:0006702	androgen biosynthetic process	1/278	11/18866	0.150698	0.475343	0.447886	1	SRD5A2
GO:0007028	cytoplasm organization	1/278	11/18866	0.150698	0.475343	0.447886	1	TDRD5
GO:0008655	pyrimidine-containing compound salvage	1/278	11/18866	0.150698	0.475343	0.447886	1	UPP2
GO:0016081	synaptic vesicle docking	1/278	11/18866	0.150698	0.475343	0.447886	1	UNC13A
GO:0031915	positive regulation of synaptic plasticity	1/278	11/18866	0.150698	0.475343	0.447886	1	UNC13A
GO:0032253	dense core granule localization	1/278	11/18866	0.150698	0.475343	0.447886	1	KIF5A
GO:0034650	cortisol metabolic process	1/278	11/18866	0.150698	0.475343	0.447886	1	CACNA1H
GO:0035747	natural killer cell chemotaxis	1/278	11/18866	0.150698	0.475343	0.447886	1	XCL1
GO:0035865	cellular response to potassium ion	1/278	11/18866	0.150698	0.475343	0.447886	1	CACNA1H
GO:0040015	negative regulation of multicellular organism growth	1/278	11/18866	0.150698	0.475343	0.447886	1	GDF15
GO:0042447	hormone catabolic process	1/278	11/18866	0.150698	0.475343	0.447886	1	SPP1
GO:0042758	long-chain fatty acid catabolic process	1/278	11/18866	0.150698	0.475343	0.447886	1	CYP4A11
GO:0042985	negative regulation of amyloid precursor protein biosynthetic process	1/278	11/18866	0.150698	0.475343	0.447886	1	BACE2
GO:0043097	pyrimidine nucleoside salvage	1/278	11/18866	0.150698	0.475343	0.447886	1	UPP2
GO:0043455	regulation of secondary metabolic process	1/278	11/18866	0.150698	0.475343	0.447886	1	SLC7A11
GO:0044848	biological phase	1/278	11/18866	0.150698	0.475343	0.447886	1	GAL
GO:0045899	positive regulation of RNA polymerase II transcription preinitiation complex assembly	1/278	11/18866	0.150698	0.475343	0.447886	1	ESR1
GO:0046642	negative regulation of alpha-beta T cell proliferation	1/278	11/18866	0.150698	0.475343	0.447886	1	XCL1
GO:0046643	regulation of gamma-delta T cell activation	1/278	11/18866	0.150698	0.475343	0.447886	1	SOX4
GO:0048021	regulation of melanin biosynthetic process	1/278	11/18866	0.150698	0.475343	0.447886	1	SLC7A11
GO:0048875	chemical homeostasis within a tissue	1/278	11/18866	0.150698	0.475343	0.447886	1	LPCAT1
GO:0051610	serotonin uptake	1/278	11/18866	0.150698	0.475343	0.447886	1	SLC22A1
GO:0052697	xenobiotic glucuronidation	1/278	11/18866	0.150698	0.475343	0.447886	1	UGT1A10
GO:0060174	limb bud formation	1/278	11/18866	0.150698	0.475343	0.447886	1	SOX4
GO:0060315	negative regulation of ryanodine-sensitive calcium-release channel activity	1/278	11/18866	0.150698	0.475343	0.447886	1	CASQ2
GO:0060525	prostate glandular acinus development	1/278	11/18866	0.150698	0.475343	0.447886	1	ESR1
GO:0061299	retina vasculature morphogenesis in camera-type eye	1/278	11/18866	0.150698	0.475343	0.447886	1	NDP
GO:0061307	cardiac neural crest cell differentiation involved in heart development	1/278	11/18866	0.150698	0.475343	0.447886	1	FOLR1
GO:0061308	cardiac neural crest cell development involved in heart development	1/278	11/18866	0.150698	0.475343	0.447886	1	FOLR1
GO:0070254	mucus secretion	1/278	11/18866	0.150698	0.475343	0.447886	1	ADORA1
GO:0098883	synapse pruning	1/278	11/18866	0.150698	0.475343	0.447886	1	DKK1
GO:0099519	dense core granule cytoskeletal transport	1/278	11/18866	0.150698	0.475343	0.447886	1	KIF5A
GO:0106049	regulation of cellular response to osmotic stress	1/278	11/18866	0.150698	0.475343	0.447886	1	EPO
GO:1900376	regulation of secondary metabolite biosynthetic process	1/278	11/18866	0.150698	0.475343	0.447886	1	SLC7A11
GO:1901950	dense core granule transport	1/278	11/18866	0.150698	0.475343	0.447886	1	KIF5A
GO:1903800	positive regulation of production of miRNAs involved in gene silencing by miRNA	1/278	11/18866	0.150698	0.475343	0.447886	1	LIN28A
GO:1905245	regulation of aspartic-type peptidase activity	1/278	11/18866	0.150698	0.475343	0.447886	1	NLRP7
GO:1905383	protein localization to presynapse	1/278	11/18866	0.150698	0.475343	0.447886	1	KIF5A
GO:1905902	regulation of mesoderm formation	1/278	11/18866	0.150698	0.475343	0.447886	1	DKK1
GO:2000551	regulation of T-helper 2 cell cytokine production	1/278	11/18866	0.150698	0.475343	0.447886	1	XCL1
GO:2000574	regulation of microtubule motor activity	1/278	11/18866	0.150698	0.475343	0.447886	1	MTCL1
GO:2001269	positive regulation of cysteine-type endopeptidase activity involved in apoptotic signaling pathway	1/278	11/18866	0.150698	0.475343	0.447886	1	PRR7
GO:0001843	neural tube closure	3/278	91/18866	0.15087	0.475343	0.447886	3	CTHRC1/SPINT1/FOLR1
GO:0015914	phospholipid transport	3/278	91/18866	0.15087	0.475343	0.447886	3	PLSCR5/MFSD2A/ABCC1
GO:0033273	response to vitamin	3/278	91/18866	0.15087	0.475343	0.447886	3	SPP1/FOLR1/EPO
GO:1901379	regulation of potassium ion transmembrane transport	3/278	91/18866	0.15087	0.475343	0.447886	3	WNK2/GAL/CASQ2
GO:0048167	regulation of synaptic plasticity	5/278	191/18866	0.152239	0.475343	0.447886	5	CNTN4/UNC13A/RIMS2/GRIN2B/ADORA1
GO:0014003	oligodendrocyte development	2/278	47/18866	0.152283	0.475343	0.447886	2	FA2H/TENM4
GO:0034204	lipid translocation	2/278	47/18866	0.152283	0.475343	0.447886	2	PLSCR5/ABCC1
GO:0035850	epithelial cell differentiation involved in kidney development	2/278	47/18866	0.152283	0.475343	0.447886	2	CD24/FOXJ1
GO:0042551	neuron maturation	2/278	47/18866	0.152283	0.475343	0.447886	2	GLDN/NRCAM
GO:0042572	retinol metabolic process	2/278	47/18866	0.152283	0.475343	0.447886	2	AKR1B10/ADH1A
GO:0045776	negative regulation of blood pressure	2/278	47/18866	0.152283	0.475343	0.447886	2	NPPB/ADORA1
GO:0048806	genitalia development	2/278	47/18866	0.152283	0.475343	0.447886	2	SRD5A2/ESR1
GO:0060986	endocrine hormone secretion	2/278	47/18866	0.152283	0.475343	0.447886	2	HCAR2/GAL
GO:1903115	regulation of actin filament-based movement	2/278	47/18866	0.152283	0.475343	0.447886	2	CTNNA3/ADORA1
GO:0009308	amine metabolic process	4/278	140/18866	0.152451	0.475343	0.447886	4	PSMA8/SLC7A11/SULT1C2/NQO1
GO:0060048	cardiac muscle contraction	4/278	140/18866	0.152451	0.475343	0.447886	4	CTNNA3/TNNT2/CASQ2/ADORA1
GO:0060606	tube closure	3/278	92/18866	0.154367	0.475343	0.447886	3	CTHRC1/SPINT1/FOLR1
GO:0021953	central nervous system neuron differentiation	5/278	192/18866	0.154565	0.475343	0.447886	5	NANOS1/DKK1/TOX/SPOCK1/SOX4
GO:0044272	sulfur compound biosynthetic process	5/278	192/18866	0.154565	0.475343	0.447886	5	ELOVL7/SLC7A11/OGN/OMD/GSTA2
GO:0042593	glucose homeostasis	6/278	245/18866	0.154581	0.475343	0.447886	6	HKDC1/LIN28A/BACE2/CARTPT/SOX4/KCNJ11
GO:0032355	response to estradiol	4/278	141/18866	0.155213	0.475343	0.447886	4	KCNJ11/ESR1/NQO1/AREG
GO:0033500	carbohydrate homeostasis	6/278	246/18866	0.156632	0.475343	0.447886	6	HKDC1/LIN28A/BACE2/CARTPT/SOX4/KCNJ11
GO:0072330	monocarboxylic acid biosynthetic process	6/278	246/18866	0.156632	0.475343	0.447886	6	PLA2G4F/ELOVL7/FA2H/GAD1/CYP4A11/CYP2C9
GO:0002237	response to molecule of bacterial origin	8/278	356/18866	0.156848	0.475343	0.447886	8	CD24/NLRP7/TRIM6/HAVCR2/ANKRD1/SLC11A1/S100A9/EPO
GO:0002793	positive regulation of peptide secretion	5/278	193/18866	0.156905	0.475343	0.447886	5	HCAR2/SLC30A8/ANKRD1/SOX4/ADORA1
GO:0010862	positive regulation of pathway-restricted SMAD protein phosphorylation	2/278	48/18866	0.157441	0.475343	0.447886	2	GDF15/BMP8B
GO:0051932	synaptic transmission, GABAergic	2/278	48/18866	0.157441	0.475343	0.447886	2	CNTNAP4/ADORA1
GO:0055010	ventricular cardiac muscle tissue morphogenesis	2/278	48/18866	0.157441	0.475343	0.447886	2	TNNT2/COL11A1
GO:0099637	neurotransmitter receptor transport	2/278	48/18866	0.157441	0.475343	0.447886	2	CALY/KIF5A
GO:0061097	regulation of protein tyrosine kinase activity	3/278	93/18866	0.15789	0.475343	0.447886	3	CD24/AREG/ADORA1
GO:2000117	negative regulation of cysteine-type endopeptidase activity	3/278	93/18866	0.15789	0.475343	0.447886	3	BIRC7/SFN/CSN2
GO:0007292	female gamete generation	4/278	142/18866	0.157994	0.475343	0.447886	4	SOHLH1/NANOS1/TDRD5/PAQR5
GO:0051251	positive regulation of lymphocyte activation	8/278	357/18866	0.158542	0.475343	0.447886	8	IGLL5/CD24/HAVCR2/TOX/SOX4/XCL1/IGF2/EPO
GO:0048002	antigen processing and presentation of peptide antigen	5/278	194/18866	0.15926	0.475343	0.447886	5	PSMA8/CLEC4M/SLC11A1/NCF2/KIF5A
GO:0030641	regulation of cellular pH	3/278	94/18866	0.161437	0.475343	0.447886	3	ATP6V0D2/SLC11A1/SLC9A3
GO:0034308	primary alcohol metabolic process	3/278	94/18866	0.161437	0.475343	0.447886	3	AKR1B10/CACNA1H/ADH1A
GO:0051591	response to cAMP	3/278	94/18866	0.161437	0.475343	0.447886	3	PDE2A/AREG/AQP9
GO:0060993	kidney morphogenesis	3/278	94/18866	0.161437	0.475343	0.447886	3	HNF1B/SOX4/FOXJ1
GO:1901264	carbohydrate derivative transport	3/278	94/18866	0.161437	0.475343	0.447886	3	MFSD2A/VLDLR/ADORA1
GO:1905954	positive regulation of lipid localization	3/278	94/18866	0.161437	0.475343	0.447886	3	GAL/SPP1/CYP4A11
GO:0002673	regulation of acute inflammatory response	2/278	49/18866	0.162632	0.475343	0.447886	2	DNASE1L3/ADORA1
GO:0007595	lactation	2/278	49/18866	0.162632	0.475343	0.447886	2	CSN3/CSN2
GO:0021517	ventral spinal cord development	2/278	49/18866	0.162632	0.475343	0.447886	2	VLDLR/SOX4
GO:0034656	nucleobase-containing small molecule catabolic process	2/278	49/18866	0.162632	0.475343	0.447886	2	UPP2/ENTPD3
GO:0035196	production of miRNAs involved in gene silencing by miRNA	2/278	49/18866	0.162632	0.475343	0.447886	2	LIN28A/ESR1
GO:0045058	T cell selection	2/278	49/18866	0.162632	0.475343	0.447886	2	TOX/IRF4
GO:0060711	labyrinthine layer development	2/278	49/18866	0.162632	0.475343	0.447886	2	SPINT1/CDX2
GO:0072348	sulfur compound transport	2/278	49/18866	0.162632	0.475343	0.447886	2	SLC7A11/ABCC1
GO:0120178	steroid hormone biosynthetic process	2/278	49/18866	0.162632	0.475343	0.447886	2	CACNA1H/SRD5A2
GO:0002468	dendritic cell antigen processing and presentation	1/278	12/18866	0.16322	0.475343	0.447886	1	SLC11A1
GO:0002713	negative regulation of B cell mediated immunity	1/278	12/18866	0.16322	0.475343	0.447886	1	FOXJ1
GO:0002890	negative regulation of immunoglobulin mediated immune response	1/278	12/18866	0.16322	0.475343	0.447886	1	FOXJ1
GO:0002923	regulation of humoral immune response mediated by circulating immunoglobulin	1/278	12/18866	0.16322	0.475343	0.447886	1	FOXJ1
GO:0003207	cardiac chamber formation	1/278	12/18866	0.16322	0.475343	0.447886	1	SOX4
GO:0003334	keratinocyte development	1/278	12/18866	0.16322	0.475343	0.447886	1	SFN
GO:0006002	fructose 6-phosphate metabolic process	1/278	12/18866	0.16322	0.475343	0.447886	1	PFKP
GO:0006069	ethanol oxidation	1/278	12/18866	0.16322	0.475343	0.447886	1	ADH1A
GO:0006534	cysteine metabolic process	1/278	12/18866	0.16322	0.475343	0.447886	1	SLC7A11
GO:0008343	adult feeding behavior	1/278	12/18866	0.16322	0.475343	0.447886	1	CARTPT
GO:0010454	negative regulation of cell fate commitment	1/278	12/18866	0.16322	0.475343	0.447886	1	DKK1
GO:0010755	regulation of plasminogen activation	1/278	12/18866	0.16322	0.475343	0.447886	1	CLEC3B
GO:0016188	synaptic vesicle maturation	1/278	12/18866	0.16322	0.475343	0.447886	1	UNC13A
GO:0030259	lipid glycosylation	1/278	12/18866	0.16322	0.475343	0.447886	1	B4GALNT1
GO:0032736	positive regulation of interleukin-13 production	1/278	12/18866	0.16322	0.475343	0.447886	1	IRF4
GO:0033690	positive regulation of osteoblast proliferation	1/278	12/18866	0.16322	0.475343	0.447886	1	CTHRC1
GO:0035739	CD4-positive, alpha-beta T cell proliferation	1/278	12/18866	0.16322	0.475343	0.447886	1	XCL1
GO:0035845	photoreceptor cell outer segment organization	1/278	12/18866	0.16322	0.475343	0.447886	1	MFSD2A
GO:0036005	response to macrophage colony-stimulating factor	1/278	12/18866	0.16322	0.475343	0.447886	1	PDE2A
GO:0036006	cellular response to macrophage colony-stimulating factor stimulus	1/278	12/18866	0.16322	0.475343	0.447886	1	PDE2A
GO:0042492	gamma-delta T cell differentiation	1/278	12/18866	0.16322	0.475343	0.447886	1	SOX4
GO:0044650	adhesion of symbiont to host cell	1/278	12/18866	0.16322	0.475343	0.447886	1	CLEC4M
GO:0046322	negative regulation of fatty acid oxidation	1/278	12/18866	0.16322	0.475343	0.447886	1	MFSD2A
GO:0046689	response to mercury ion	1/278	12/18866	0.16322	0.475343	0.447886	1	AQP9
GO:0051798	positive regulation of hair follicle development	1/278	12/18866	0.16322	0.475343	0.447886	1	GAL
GO:0055062	phosphate ion homeostasis	1/278	12/18866	0.16322	0.475343	0.447886	1	SLC34A2
GO:0060394	negative regulation of pathway-restricted SMAD protein phosphorylation	1/278	12/18866	0.16322	0.475343	0.447886	1	DKK1
GO:0060442	branching involved in prostate gland morphogenesis	1/278	12/18866	0.16322	0.475343	0.447886	1	ESR1
GO:0060453	regulation of gastric acid secretion	1/278	12/18866	0.16322	0.475343	0.447886	1	TFF2
GO:0060670	branching involved in labyrinthine layer morphogenesis	1/278	12/18866	0.16322	0.475343	0.447886	1	SPINT1
GO:0060736	prostate gland growth	1/278	12/18866	0.16322	0.475343	0.447886	1	ESR1
GO:0060788	ectodermal placode formation	1/278	12/18866	0.16322	0.475343	0.447886	1	EDA
GO:0060856	establishment of blood-brain barrier	1/278	12/18866	0.16322	0.475343	0.447886	1	MFSD2A
GO:0071468	cellular response to acidic pH	1/278	12/18866	0.16322	0.475343	0.447886	1	AQP10
GO:0071697	ectodermal placode morphogenesis	1/278	12/18866	0.16322	0.475343	0.447886	1	EDA
GO:0072178	nephric duct morphogenesis	1/278	12/18866	0.16322	0.475343	0.447886	1	HNF1B
GO:0072505	divalent inorganic anion homeostasis	1/278	12/18866	0.16322	0.475343	0.447886	1	SLC34A2
GO:0072506	trivalent inorganic anion homeostasis	1/278	12/18866	0.16322	0.475343	0.447886	1	SLC34A2
GO:0072531	pyrimidine-containing compound transmembrane transport	1/278	12/18866	0.16322	0.475343	0.447886	1	AQP9
GO:0072540	T-helper 17 cell lineage commitment	1/278	12/18866	0.16322	0.475343	0.447886	1	IRF4
GO:0072584	caveolin-mediated endocytosis	1/278	12/18866	0.16322	0.475343	0.447886	1	MLC1
GO:0097340	inhibition of cysteine-type endopeptidase activity	1/278	12/18866	0.16322	0.475343	0.447886	1	BIRC7
GO:0097341	zymogen inhibition	1/278	12/18866	0.16322	0.475343	0.447886	1	BIRC7
GO:1901660	calcium ion export	1/278	12/18866	0.16322	0.475343	0.447886	1	ATP2B3
GO:1902337	regulation of apoptotic process involved in morphogenesis	1/278	12/18866	0.16322	0.475343	0.447886	1	HNF1B
GO:1902950	regulation of dendritic spine maintenance	1/278	12/18866	0.16322	0.475343	0.447886	1	GRIN2B
GO:1903909	regulation of receptor clustering	1/278	12/18866	0.16322	0.475343	0.447886	1	SLC7A11
GO:2000561	regulation of CD4-positive, alpha-beta T cell proliferation	1/278	12/18866	0.16322	0.475343	0.447886	1	XCL1
GO:2000767	positive regulation of cytoplasmic translation	1/278	12/18866	0.16322	0.475343	0.447886	1	LIN28A
GO:2001053	regulation of mesenchymal cell apoptotic process	1/278	12/18866	0.16322	0.475343	0.447886	1	HNF1B
GO:0006720	isoprenoid metabolic process	4/278	144/18866	0.163611	0.475536	0.448068	4	AKR1B10/RBP2/CYP2C9/ADH1A
GO:0009582	detection of abiotic stimulus	4/278	144/18866	0.163611	0.475536	0.448068	4	NPFFR2/GUCY2D/COL11A1/ADORA1
GO:0070997	neuron death	8/278	360/18866	0.163677	0.475536	0.448068	8	SLC7A11/DKK1/DPYSL4/SNCG/GRIN2B/EPO/NQO1/ADORA1
GO:0007565	female pregnancy	5/278	196/18866	0.164013	0.476133	0.44863	5	HAVCR2/SPP1/PTHLH/ESR1/EPO
GO:0003073	regulation of systemic arterial blood pressure	3/278	95/18866	0.165008	0.478642	0.450994	3	NPPB/CYP4A11/ADORA1
GO:0009749	response to glucose	5/278	197/18866	0.166411	0.4818	0.45397	5	SLC30A8/LIN28A/HNF1B/SOX4/KCNJ11
GO:0007528	neuromuscular junction development	2/278	50/18866	0.167852	0.4818	0.45397	2	UNC13A/COL4A5
GO:0008038	neuron recognition	2/278	50/18866	0.167852	0.4818	0.45397	2	CNTN4/NRCAM
GO:0014009	glial cell proliferation	2/278	50/18866	0.167852	0.4818	0.45397	2	SOX4/AREG
GO:0019674	NAD metabolic process	2/278	50/18866	0.167852	0.4818	0.45397	2	PFKP/ALDOB
GO:0043616	keratinocyte proliferation	2/278	50/18866	0.167852	0.4818	0.45397	2	SFN/AREG
GO:0046850	regulation of bone remodeling	2/278	50/18866	0.167852	0.4818	0.45397	2	CARTPT/SPP1
GO:0035249	synaptic transmission, glutamatergic	3/278	96/18866	0.168603	0.4818	0.45397	3	UNC13A/DKK1/ADORA1
GO:0046631	alpha-beta T cell activation	4/278	146/18866	0.169299	0.4818	0.45397	4	PRR7/TOX/XCL1/IRF4
GO:0099504	synaptic vesicle cycle	5/278	199/18866	0.171247	0.4818	0.45397	5	SYT8/SYT3/UNC13A/RIMS2/SNCG
GO:1904064	positive regulation of cation transmembrane transport	4/278	147/18866	0.172168	0.4818	0.45397	4	WNK2/GAL/XCL1/KCNJ11
GO:0035710	CD4-positive, alpha-beta T cell activation	3/278	97/18866	0.17222	0.4818	0.45397	3	TOX/XCL1/IRF4
GO:1990868	response to chemokine	3/278	97/18866	0.17222	0.4818	0.45397	3	TFF2/XCL1/CCL13
GO:1990869	cellular response to chemokine	3/278	97/18866	0.17222	0.4818	0.45397	3	TFF2/XCL1/CCL13
GO:0035272	exocrine system development	2/278	51/18866	0.173102	0.4818	0.45397	2	IGF2/EDA
GO:0050435	amyloid-beta metabolic process	2/278	51/18866	0.173102	0.4818	0.45397	2	BACE2/UNC13A
GO:0072523	purine-containing compound catabolic process	2/278	51/18866	0.173102	0.4818	0.45397	2	PDE9A/PDE2A
GO:0045926	negative regulation of growth	6/278	254/18866	0.173457	0.4818	0.45397	6	SEMA6A/CDHR2/GDF15/SPP1/NPPB/GNG4
GO:0051321	meiotic cell cycle	6/278	254/18866	0.173457	0.4818	0.45397	6	PIWIL3/FAM9A/PSMA8/DUSP13/CCNE1/BRDT
GO:0031032	actomyosin structure organization	5/278	200/18866	0.173686	0.4818	0.45397	5	FHDC1/OBSCN/ANKRD1/TNNT2/CASQ2
GO:0001574	ganglioside biosynthetic process	1/278	13/18866	0.175558	0.4818	0.45397	1	B4GALNT1
GO:0001973	G protein-coupled adenosine receptor signaling pathway	1/278	13/18866	0.175558	0.4818	0.45397	1	ADORA1
GO:0002087	regulation of respiratory gaseous exchange by nervous system process	1/278	13/18866	0.175558	0.4818	0.45397	1	ADORA1
GO:0002674	negative regulation of acute inflammatory response	1/278	13/18866	0.175558	0.4818	0.45397	1	ADORA1
GO:0002921	negative regulation of humoral immune response	1/278	13/18866	0.175558	0.4818	0.45397	1	FOXJ1
GO:0003084	positive regulation of systemic arterial blood pressure	1/278	13/18866	0.175558	0.4818	0.45397	1	ADORA1
GO:0005513	detection of calcium ion	1/278	13/18866	0.175558	0.4818	0.45397	1	CASQ2
GO:0006705	mineralocorticoid biosynthetic process	1/278	13/18866	0.175558	0.4818	0.45397	1	CACNA1H
GO:0007501	mesodermal cell fate specification	1/278	13/18866	0.175558	0.4818	0.45397	1	DKK1
GO:0008212	mineralocorticoid metabolic process	1/278	13/18866	0.175558	0.4818	0.45397	1	CACNA1H
GO:0008228	opsonization	1/278	13/18866	0.175558	0.4818	0.45397	1	FCN2
GO:0009143	nucleoside triphosphate catabolic process	1/278	13/18866	0.175558	0.4818	0.45397	1	ENTPD3
GO:0010623	programmed cell death involved in cell development	1/278	13/18866	0.175558	0.4818	0.45397	1	DNASE1L3
GO:0015697	quaternary ammonium group transport	1/278	13/18866	0.175558	0.4818	0.45397	1	SLC22A1
GO:0015809	arginine transport	1/278	13/18866	0.175558	0.4818	0.45397	1	SLC11A1
GO:0019627	urea metabolic process	1/278	13/18866	0.175558	0.4818	0.45397	1	CYP2C9
GO:0030002	cellular anion homeostasis	1/278	13/18866	0.175558	0.4818	0.45397	1	SLC34A2
GO:0030320	cellular monovalent inorganic anion homeostasis	1/278	13/18866	0.175558	0.4818	0.45397	1	SLC34A2
GO:0030497	fatty acid elongation	1/278	13/18866	0.175558	0.4818	0.45397	1	ELOVL7
GO:0032096	negative regulation of response to food	1/278	13/18866	0.175558	0.4818	0.45397	1	CARTPT
GO:0032099	negative regulation of appetite	1/278	13/18866	0.175558	0.4818	0.45397	1	CARTPT
GO:0032536	regulation of cell projection size	1/278	13/18866	0.175558	0.4818	0.45397	1	CDHR2
GO:0032725	positive regulation of granulocyte macrophage colony-stimulating factor production	1/278	13/18866	0.175558	0.4818	0.45397	1	PAEP
GO:0033605	positive regulation of catecholamine secretion	1/278	13/18866	0.175558	0.4818	0.45397	1	CARTPT
GO:0034309	primary alcohol biosynthetic process	1/278	13/18866	0.175558	0.4818	0.45397	1	CACNA1H
GO:0034379	very-low-density lipoprotein particle assembly	1/278	13/18866	0.175558	0.4818	0.45397	1	MFSD2A
GO:0035588	G protein-coupled purinergic receptor signaling pathway	1/278	13/18866	0.175558	0.4818	0.45397	1	ADORA1
GO:0035641	locomotory exploration behavior	1/278	13/18866	0.175558	0.4818	0.45397	1	GAD1
GO:0042635	positive regulation of hair cycle	1/278	13/18866	0.175558	0.4818	0.45397	1	GAL
GO:0042761	very long-chain fatty acid biosynthetic process	1/278	13/18866	0.175558	0.4818	0.45397	1	ELOVL7
GO:0046348	amino sugar catabolic process	1/278	13/18866	0.175558	0.4818	0.45397	1	RENBP
GO:0046349	amino sugar biosynthetic process	1/278	13/18866	0.175558	0.4818	0.45397	1	RENBP
GO:0048934	peripheral nervous system neuron differentiation	1/278	13/18866	0.175558	0.4818	0.45397	1	HOXD9
GO:0048935	peripheral nervous system neuron development	1/278	13/18866	0.175558	0.4818	0.45397	1	HOXD9
GO:0050910	detection of mechanical stimulus involved in sensory perception of sound	1/278	13/18866	0.175558	0.4818	0.45397	1	COL11A1
GO:0051956	negative regulation of amino acid transport	1/278	13/18866	0.175558	0.4818	0.45397	1	ADORA1
GO:0060340	positive regulation of type I interferon-mediated signaling pathway	1/278	13/18866	0.175558	0.4818	0.45397	1	TRIM6
GO:0070071	proton-transporting two-sector ATPase complex assembly	1/278	13/18866	0.175558	0.4818	0.45397	1	ALDOB
GO:0071415	cellular response to purine-containing compound	1/278	13/18866	0.175558	0.4818	0.45397	1	CASQ2
GO:0071696	ectodermal placode development	1/278	13/18866	0.175558	0.4818	0.45397	1	EDA
GO:0071941	nitrogen cycle metabolic process	1/278	13/18866	0.175558	0.4818	0.45397	1	CYP2C9
GO:0072182	regulation of nephron tubule epithelial cell differentiation	1/278	13/18866	0.175558	0.4818	0.45397	1	CD24
GO:0072310	glomerular epithelial cell development	1/278	13/18866	0.175558	0.4818	0.45397	1	FOXJ1
GO:0072578	neurotransmitter-gated ion channel clustering	1/278	13/18866	0.175558	0.4818	0.45397	1	SLC7A11
GO:0097152	mesenchymal cell apoptotic process	1/278	13/18866	0.175558	0.4818	0.45397	1	HNF1B
GO:0098712	L-glutamate import across plasma membrane	1/278	13/18866	0.175558	0.4818	0.45397	1	SLC7A11
GO:0099640	axo-dendritic protein transport	1/278	13/18866	0.175558	0.4818	0.45397	1	KIF5A
GO:1900272	negative regulation of long-term synaptic potentiation	1/278	13/18866	0.175558	0.4818	0.45397	1	ADORA1
GO:1902947	regulation of tau-protein kinase activity	1/278	13/18866	0.175558	0.4818	0.45397	1	DKK1
GO:2000052	positive regulation of non-canonical Wnt signaling pathway	1/278	13/18866	0.175558	0.4818	0.45397	1	DKK1
GO:2000344	positive regulation of acrosome reaction	1/278	13/18866	0.175558	0.4818	0.45397	1	CACNA1H
GO:0006835	dicarboxylic acid transport	3/278	98/18866	0.17586	0.4818	0.45397	3	SLC7A11/FOLR1/ADORA1
GO:0006942	regulation of striated muscle contraction	3/278	98/18866	0.17586	0.4818	0.45397	3	CTNNA3/CASQ2/ADORA1
GO:0014020	primary neural tube formation	3/278	98/18866	0.17586	0.4818	0.45397	3	CTHRC1/SPINT1/FOLR1
GO:0002221	pattern recognition receptor signaling pathway	5/278	201/18866	0.176139	0.482202	0.454349	5	TREML4/HAVCR2/S100A9/IRF4/ESR1
GO:0050727	regulation of inflammatory response	9/278	425/18866	0.177328	0.485094	0.457074	9	NLRP7/PGLYRP2/XCL1/S100A9/PDE2A/ABCC1/ESR1/DNASE1L3/ADORA1
GO:0000186	activation of MAPKK activity	2/278	52/18866	0.178377	0.485675	0.457621	2	CARTPT/ADORA1
GO:0009948	anterior/posterior axis specification	2/278	52/18866	0.178377	0.485675	0.457621	2	TDRD5/CDX2
GO:0009994	oocyte differentiation	2/278	52/18866	0.178377	0.485675	0.457621	2	SOHLH1/TDRD5
GO:0031103	axon regeneration	2/278	52/18866	0.178377	0.485675	0.457621	2	SPP1/FOLR1
GO:2000677	regulation of transcription regulatory region DNA binding	2/278	52/18866	0.178377	0.485675	0.457621	2	ANKRD33/TRIM6
GO:2001258	negative regulation of cation channel activity	2/278	52/18866	0.178377	0.485675	0.457621	2	EPO/CASQ2
GO:0009746	response to hexose	5/278	202/18866	0.178604	0.485675	0.457621	5	SLC30A8/LIN28A/HNF1B/SOX4/KCNJ11
GO:0034341	response to interferon-gamma	5/278	202/18866	0.178604	0.485675	0.457621	5	SLC30A8/SLC11A1/XCL1/CCL13/IRF4
GO:0050830	defense response to Gram-positive bacterium	3/278	99/18866	0.17952	0.487441	0.459286	3	PGLYRP2/HAVCR2/FCN2
GO:0062207	regulation of pattern recognition receptor signaling pathway	3/278	99/18866	0.17952	0.487441	0.459286	3	TREML4/IRF4/ESR1
GO:0035107	appendage morphogenesis	4/278	150/18866	0.180879	0.488948	0.460705	4	DKK1/TBX4/SOX4/HOXD9
GO:0035108	limb morphogenesis	4/278	150/18866	0.180879	0.488948	0.460705	4	DKK1/TBX4/SOX4/HOXD9
GO:0035264	multicellular organism growth	4/278	150/18866	0.180879	0.488948	0.460705	4	MFSD2A/GDF15/IGF2/GHR
GO:0045580	regulation of T cell differentiation	4/278	150/18866	0.180879	0.488948	0.460705	4	TOX/SOX4/IRF4/FOXJ1
GO:0090263	positive regulation of canonical Wnt signaling pathway	4/278	150/18866	0.180879	0.488948	0.460705	4	PSMA8/WNK2/SOX4/EDA
GO:1905039	carboxylic acid transmembrane transport	4/278	150/18866	0.180879	0.488948	0.460705	4	SLC38A1/SLC7A11/FOLR1/AQP9
GO:0003007	heart morphogenesis	6/278	258/18866	0.182139	0.490019	0.461714	6	ANKRD1/DKK1/TNNT2/SOX4/FOLR1/COL11A1
GO:0035282	segmentation	3/278	100/18866	0.183202	0.490019	0.461714	3	TDRD5/DKK1/CDX2
GO:0071320	cellular response to cAMP	2/278	53/18866	0.183678	0.490019	0.461714	2	PDE2A/AQP9
GO:0097035	regulation of membrane lipid distribution	2/278	53/18866	0.183678	0.490019	0.461714	2	PLSCR5/ABCC1
GO:1903825	organic acid transmembrane transport	4/278	151/18866	0.183814	0.490019	0.461714	4	SLC38A1/SLC7A11/FOLR1/AQP9
GO:0098656	anion transmembrane transport	7/278	315/18866	0.184602	0.490019	0.461714	7	SLC4A11/SLC38A1/SLC7A11/SLC9A3/ABCC1/FOLR1/AQP9
GO:0019216	regulation of lipid metabolic process	9/278	431/18866	0.187407	0.490019	0.461714	9	HSD17B13/HCAR2/MFSD2A/LPCAT1/GAL/DKKL1/ANKRD1/CYP4A11/ADORA1
GO:0001771	immunological synapse formation	1/278	14/18866	0.187715	0.490019	0.461714	1	HAVCR2
GO:0003306	Wnt signaling pathway involved in heart development	1/278	14/18866	0.187715	0.490019	0.461714	1	DKK1
GO:0010649	regulation of cell communication by electrical coupling	1/278	14/18866	0.187715	0.490019	0.461714	1	CASQ2
GO:0010838	positive regulation of keratinocyte proliferation	1/278	14/18866	0.187715	0.490019	0.461714	1	AREG
GO:0030007	cellular potassium ion homeostasis	1/278	14/18866	0.187715	0.490019	0.461714	1	ATP1A3
GO:0032488	Cdc42 protein signal transduction	1/278	14/18866	0.187715	0.490019	0.461714	1	RHOV
GO:0032802	low-density lipoprotein particle receptor catabolic process	1/278	14/18866	0.187715	0.490019	0.461714	1	VLDLR
GO:0035437	maintenance of protein localization in endoplasmic reticulum	1/278	14/18866	0.187715	0.490019	0.461714	1	PDIA2
GO:0035810	positive regulation of urine volume	1/278	14/18866	0.187715	0.490019	0.461714	1	NPPB
GO:0035815	positive regulation of renal sodium excretion	1/278	14/18866	0.187715	0.490019	0.461714	1	NPPB
GO:0042659	regulation of cell fate specification	1/278	14/18866	0.187715	0.490019	0.461714	1	DKK1
GO:0042762	regulation of sulfur metabolic process	1/278	14/18866	0.187715	0.490019	0.461714	1	SLC7A11
GO:0043173	nucleotide salvage	1/278	14/18866	0.187715	0.490019	0.461714	1	UPP2
GO:0045059	positive thymic T cell selection	1/278	14/18866	0.187715	0.490019	0.461714	1	TOX
GO:0045898	regulation of RNA polymerase II transcription preinitiation complex assembly	1/278	14/18866	0.187715	0.490019	0.461714	1	ESR1
GO:0046131	pyrimidine ribonucleoside metabolic process	1/278	14/18866	0.187715	0.490019	0.461714	1	UPP2
GO:0046133	pyrimidine ribonucleoside catabolic process	1/278	14/18866	0.187715	0.490019	0.461714	1	UPP2
GO:0048681	negative regulation of axon regeneration	1/278	14/18866	0.187715	0.490019	0.461714	1	SPP1
GO:0051280	negative regulation of release of sequestered calcium ion into cytosol	1/278	14/18866	0.187715	0.490019	0.461714	1	CASQ2
GO:0051775	response to redox state	1/278	14/18866	0.187715	0.490019	0.461714	1	SLC7A11
GO:0051791	medium-chain fatty acid metabolic process	1/278	14/18866	0.187715	0.490019	0.461714	1	CYP4A11
GO:0051938	L-glutamate import	1/278	14/18866	0.187715	0.490019	0.461714	1	SLC7A11
GO:0052803	imidazole-containing compound metabolic process	1/278	14/18866	0.187715	0.490019	0.461714	1	FTCD
GO:0055064	chloride ion homeostasis	1/278	14/18866	0.187715	0.490019	0.461714	1	CA12
GO:0060397	growth hormone receptor signaling pathway via JAK-STAT	1/278	14/18866	0.187715	0.490019	0.461714	1	GHR
GO:0070486	leukocyte aggregation	1/278	14/18866	0.187715	0.490019	0.461714	1	S100A9
GO:0071236	cellular response to antibiotic	1/278	14/18866	0.187715	0.490019	0.461714	1	PLA2G4F
GO:0086069	bundle of His cell to Purkinje myocyte communication	1/278	14/18866	0.187715	0.490019	0.461714	1	CTNNA3
GO:0090161	Golgi ribbon formation	1/278	14/18866	0.187715	0.490019	0.461714	1	FHDC1
GO:0098814	spontaneous synaptic transmission	1/278	14/18866	0.187715	0.490019	0.461714	1	RIMS2
GO:0150011	regulation of neuron projection arborization	1/278	14/18866	0.187715	0.490019	0.461714	1	MFSD2A
GO:1900452	regulation of long-term synaptic depression	1/278	14/18866	0.187715	0.490019	0.461714	1	ADORA1
GO:1901569	fatty acid derivative catabolic process	1/278	14/18866	0.187715	0.490019	0.461714	1	CYP4A11
GO:1901626	regulation of postsynaptic membrane organization	1/278	14/18866	0.187715	0.490019	0.461714	1	SLC7A11
GO:1901722	regulation of cell proliferation involved in kidney development	1/278	14/18866	0.187715	0.490019	0.461714	1	LIN28A
GO:1903726	negative regulation of phospholipid metabolic process	1/278	14/18866	0.187715	0.490019	0.461714	1	LPCAT1
GO:1903799	negative regulation of production of miRNAs involved in gene silencing by miRNA	1/278	14/18866	0.187715	0.490019	0.461714	1	ESR1
GO:1904152	regulation of retrograde protein transport, ER to cytosol	1/278	14/18866	0.187715	0.490019	0.461714	1	DERL3
GO:1904293	negative regulation of ERAD pathway	1/278	14/18866	0.187715	0.490019	0.461714	1	DERL3
GO:1904748	regulation of apoptotic process involved in development	1/278	14/18866	0.187715	0.490019	0.461714	1	HNF1B
GO:2000543	positive regulation of gastrulation	1/278	14/18866	0.187715	0.490019	0.461714	1	TENM4
GO:0006749	glutathione metabolic process	2/278	54/18866	0.189001	0.492318	0.463881	2	SLC7A11/GSTA2
GO:0031050	dsRNA processing	2/278	54/18866	0.189001	0.492318	0.463881	2	LIN28A/ESR1
GO:0070918	production of small RNA involved in gene silencing by RNA	2/278	54/18866	0.189001	0.492318	0.463881	2	LIN28A/ESR1
GO:0002822	regulation of adaptive immune response based on somatic recombination of immune receptors built from immunoglobulin superfamily domains	4/278	153/18866	0.189732	0.493872	0.465345	4	HAVCR2/SLC11A1/XCL1/FOXJ1
GO:0060840	artery development	3/278	102/18866	0.190625	0.495488	0.466868	3	SOX4/PDE2A/FOLR1
GO:1903076	regulation of protein localization to plasma membrane	3/278	102/18866	0.190625	0.495488	0.466868	3	LYPD1/ARHGEF16/KCNJ11
GO:0050808	synapse organization	9/278	433/18866	0.190822	0.495649	0.467019	9	LINGO2/SLC7A11/UNC13A/DKK1/SPARCL1/SNCG/NRCAM/GRIN2B/COL4A5
GO:0034284	response to monosaccharide	5/278	207/18866	0.191123	0.495724	0.46709	5	SLC30A8/LIN28A/HNF1B/SOX4/KCNJ11
GO:0050866	negative regulation of cell activation	5/278	207/18866	0.191123	0.495724	0.46709	5	PGLYRP2/HAVCR2/GAL/XCL1/FOXJ1
GO:0051961	negative regulation of nervous system development	7/278	319/18866	0.192621	0.497158	0.468441	7	CNTN4/LIN28A/SEMA6A/DKK1/SPP1/SPOCK1/CRMP1
GO:0002706	regulation of lymphocyte mediated immunity	4/278	154/18866	0.192714	0.497158	0.468441	4	HAVCR2/NCR1/XCL1/FOXJ1
GO:0050730	regulation of peptidyl-tyrosine phosphorylation	6/278	263/18866	0.19323	0.497158	0.468441	6	CD24/IGF2/GHR/EPO/AREG/ADORA1
GO:0002720	positive regulation of cytokine production involved in immune response	2/278	55/18866	0.194344	0.497158	0.468441	2	TRIM6/XCL1
GO:0003229	ventricular cardiac muscle tissue development	2/278	55/18866	0.194344	0.497158	0.468441	2	TNNT2/COL11A1
GO:0032781	positive regulation of ATPase activity	2/278	55/18866	0.194344	0.497158	0.468441	2	TNNT2/ALDOB
GO:0045620	negative regulation of lymphocyte differentiation	2/278	55/18866	0.194344	0.497158	0.468441	2	PGLYRP2/FOXJ1
GO:0046164	alcohol catabolic process	2/278	55/18866	0.194344	0.497158	0.468441	2	AKR1B10/MIOX
GO:0051452	intracellular pH reduction	2/278	55/18866	0.194344	0.497158	0.468441	2	ATP6V0D2/SLC11A1
GO:0006885	regulation of pH	3/278	103/18866	0.194364	0.497158	0.468441	3	ATP6V0D2/SLC11A1/SLC9A3
GO:0030593	neutrophil chemotaxis	3/278	103/18866	0.194364	0.497158	0.468441	3	XCL1/CCL13/S100A9
GO:0060079	excitatory postsynaptic potential	3/278	103/18866	0.194364	0.497158	0.468441	3	RIMS2/GRIN2B/ADORA1
GO:0098869	cellular oxidant detoxification	3/278	103/18866	0.194364	0.497158	0.468441	3	S100A9/HBE1/NQO1
GO:0009132	nucleoside diphosphate metabolic process	4/278	155/18866	0.195711	0.497158	0.468441	4	HKDC1/PFKP/ENTPD3/ALDOB
GO:1901214	regulation of neuron death	7/278	321/18866	0.196683	0.497158	0.468441	7	SLC7A11/DKK1/SNCG/GRIN2B/EPO/NQO1/ADORA1
GO:0002367	cytokine production involved in immune response	3/278	104/18866	0.198122	0.497158	0.468441	3	TRIM6/SLC11A1/XCL1
GO:0006865	amino acid transport	4/278	156/18866	0.198721	0.497158	0.468441	4	SLC38A1/SLC7A11/SLC11A1/ADORA1
GO:0000098	sulfur amino acid catabolic process	1/278	15/18866	0.199694	0.497158	0.468441	1	GADL1
GO:0001829	trophectodermal cell differentiation	1/278	15/18866	0.199694	0.497158	0.468441	1	CDX2
GO:0002281	macrophage activation involved in immune response	1/278	15/18866	0.199694	0.497158	0.468441	1	HAVCR2
GO:0002467	germinal center formation	1/278	15/18866	0.199694	0.497158	0.468441	1	FOXJ1
GO:0006000	fructose metabolic process	1/278	15/18866	0.199694	0.497158	0.468441	1	ALDOB
GO:0006828	manganese ion transport	1/278	15/18866	0.199694	0.497158	0.468441	1	SLC11A1
GO:0009130	pyrimidine nucleoside monophosphate biosynthetic process	1/278	15/18866	0.199694	0.497158	0.468441	1	UPP2
GO:0010867	positive regulation of triglyceride biosynthetic process	1/278	15/18866	0.199694	0.497158	0.468441	1	MFSD2A
GO:0014048	regulation of glutamate secretion	1/278	15/18866	0.199694	0.497158	0.468441	1	ADORA1
GO:0015671	oxygen transport	1/278	15/18866	0.199694	0.497158	0.468441	1	HBE1
GO:0019321	pentose metabolic process	1/278	15/18866	0.199694	0.497158	0.468441	1	DHDH
GO:0020027	hemoglobin metabolic process	1/278	15/18866	0.199694	0.497158	0.468441	1	EPO
GO:0031054	pre-miRNA processing	1/278	15/18866	0.199694	0.497158	0.468441	1	LIN28A
GO:0032105	negative regulation of response to extracellular stimulus	1/278	15/18866	0.199694	0.497158	0.468441	1	CARTPT
GO:0032108	negative regulation of response to nutrient levels	1/278	15/18866	0.199694	0.497158	0.468441	1	CARTPT
GO:0032252	secretory granule localization	1/278	15/18866	0.199694	0.497158	0.468441	1	KIF5A
GO:0032645	regulation of granulocyte macrophage colony-stimulating factor production	1/278	15/18866	0.199694	0.497158	0.468441	1	PAEP
GO:0035745	T-helper 2 cell cytokine production	1/278	15/18866	0.199694	0.497158	0.468441	1	XCL1
GO:0036376	sodium ion export across plasma membrane	1/278	15/18866	0.199694	0.497158	0.468441	1	ATP1A3
GO:0042754	negative regulation of circadian rhythm	1/278	15/18866	0.199694	0.497158	0.468441	1	ADORA1
GO:0042976	activation of Janus kinase activity	1/278	15/18866	0.199694	0.497158	0.468441	1	GHR
GO:0043374	CD8-positive, alpha-beta T cell differentiation	1/278	15/18866	0.199694	0.497158	0.468441	1	TOX
GO:0043517	positive regulation of DNA damage response, signal transduction by p53 class mediator	1/278	15/18866	0.199694	0.497158	0.468441	1	ANKRD1
GO:0044406	adhesion of symbiont to host	1/278	15/18866	0.199694	0.497158	0.468441	1	CLEC4M
GO:0045779	negative regulation of bone resorption	1/278	15/18866	0.199694	0.497158	0.468441	1	CARTPT
GO:0046184	aldehyde biosynthetic process	1/278	15/18866	0.199694	0.497158	0.468441	1	CACNA1H
GO:0051290	protein heterotetramerization	1/278	15/18866	0.199694	0.497158	0.468441	1	GRIN2B
GO:0070365	hepatocyte differentiation	1/278	15/18866	0.199694	0.497158	0.468441	1	HNF1B
GO:0070571	negative regulation of neuron projection regeneration	1/278	15/18866	0.199694	0.497158	0.468441	1	SPP1
GO:0071474	cellular hyperosmotic response	1/278	15/18866	0.199694	0.497158	0.468441	1	EPO
GO:0072160	nephron tubule epithelial cell differentiation	1/278	15/18866	0.199694	0.497158	0.468441	1	CD24
GO:0090177	establishment of planar polarity involved in neural tube closure	1/278	15/18866	0.199694	0.497158	0.468441	1	CTHRC1
GO:1900029	positive regulation of ruffle assembly	1/278	15/18866	0.199694	0.497158	0.468441	1	EPS8L3
GO:2000095	regulation of Wnt signaling pathway, planar cell polarity pathway	1/278	15/18866	0.199694	0.497158	0.468441	1	DKK1
GO:2000846	regulation of corticosteroid hormone secretion	1/278	15/18866	0.199694	0.497158	0.468441	1	GAL
GO:0001755	neural crest cell migration	2/278	56/18866	0.199707	0.497158	0.468441	2	SEMA6A/FOLR1
GO:0002712	regulation of B cell mediated immunity	2/278	56/18866	0.199707	0.497158	0.468441	2	XCL1/FOXJ1
GO:0002889	regulation of immunoglobulin mediated immune response	2/278	56/18866	0.199707	0.497158	0.468441	2	XCL1/FOXJ1
GO:0006977	DNA damage response, signal transduction by p53 class mediator resulting in cell cycle arrest	2/278	56/18866	0.199707	0.497158	0.468441	2	SOX4/SFN
GO:0060563	neuroepithelial cell differentiation	2/278	56/18866	0.199707	0.497158	0.468441	2	MCOLN3/SOX4
GO:0060688	regulation of morphogenesis of a branching structure	2/278	56/18866	0.199707	0.497158	0.468441	2	HNF1B/ESR1
GO:1904645	response to amyloid-beta	2/278	56/18866	0.199707	0.497158	0.468441	2	ABCC1/ATP1A3
GO:0002703	regulation of leukocyte mediated immunity	5/278	211/18866	0.201357	0.500922	0.471988	5	HAVCR2/NCR1/XCL1/FOXJ1/DNASE1L3
GO:0043271	negative regulation of ion transport	4/278	157/18866	0.201746	0.501245	0.472292	4	WNK2/EPO/CASQ2/ADORA1
GO:0007631	feeding behavior	3/278	105/18866	0.201898	0.501245	0.472292	3	GAL/CARTPT/GDF15
GO:1902106	negative regulation of leukocyte differentiation	3/278	105/18866	0.201898	0.501245	0.472292	3	PGLYRP2/CARTPT/FOXJ1
GO:0035051	cardiocyte differentiation	4/278	158/18866	0.204785	0.502853	0.473807	4	ALPK3/TENM4/DKK1/FOLR1
GO:0019748	secondary metabolic process	2/278	57/18866	0.205088	0.502853	0.473807	2	AKR1B10/SLC7A11
GO:0061005	cell differentiation involved in kidney development	2/278	57/18866	0.205088	0.502853	0.473807	2	CD24/FOXJ1
GO:0072431	signal transduction involved in mitotic G1 DNA damage checkpoint	2/278	57/18866	0.205088	0.502853	0.473807	2	SOX4/SFN
GO:1902400	intracellular signal transduction involved in G1 DNA damage checkpoint	2/278	57/18866	0.205088	0.502853	0.473807	2	SOX4/SFN
GO:0032414	positive regulation of ion transmembrane transporter activity	3/278	106/18866	0.20569	0.502853	0.473807	3	WNK2/GAL/KCNJ11
GO:0046632	alpha-beta T cell differentiation	3/278	106/18866	0.20569	0.502853	0.473807	3	PRR7/TOX/IRF4
GO:0046928	regulation of neurotransmitter secretion	3/278	106/18866	0.20569	0.502853	0.473807	3	UNC13A/RIMS2/SNCG
GO:0050777	negative regulation of immune response	4/278	159/18866	0.207837	0.502853	0.473807	4	PGLYRP2/HAVCR2/XCL1/FOXJ1
GO:0051092	positive regulation of NF-kappaB transcription factor activity	4/278	159/18866	0.207837	0.502853	0.473807	4	TRIM6/CARD14/S100A9/EDA
GO:1902600	proton transmembrane transport	4/278	159/18866	0.207837	0.502853	0.473807	4	ATP6V0D2/SLC4A11/SLC9A3/ATP1A3
GO:0048608	reproductive structure development	9/278	443/18866	0.208296	0.502853	0.473807	9	TSPY4/PHLDA2/SRD5A2/SPP1/SPINT1/NDP/IGF2/ESR1/CDX2
GO:0048732	gland development	9/278	443/18866	0.208296	0.502853	0.473807	9	FA2H/HNF1B/IGF2/HOXD9/ESR1/EDA/CSN3/CSN2/AREG
GO:0051091	positive regulation of DNA-binding transcription factor activity	6/278	270/18866	0.209174	0.502853	0.473807	6	TRIM6/CARD14/S100A9/NDP/ESR1/EDA
GO:0030330	DNA damage response, signal transduction by p53 class mediator	3/278	107/18866	0.209499	0.502853	0.473807	3	ANKRD1/SOX4/SFN
GO:0099175	regulation of postsynapse organization	3/278	107/18866	0.209499	0.502853	0.473807	3	SLC7A11/NRCAM/GRIN2B
GO:0000768	syncytium formation by plasma membrane fusion	2/278	58/18866	0.210484	0.502853	0.473807	2	GDF15/CACNA1H
GO:0007566	embryo implantation	2/278	58/18866	0.210484	0.502853	0.473807	2	SPP1/EPO
GO:0019369	arachidonic acid metabolic process	2/278	58/18866	0.210484	0.502853	0.473807	2	CYP4A11/CYP2C9
GO:0031638	zymogen activation	2/278	58/18866	0.210484	0.502853	0.473807	2	CLEC3B/HGFAC
GO:0045851	pH reduction	2/278	58/18866	0.210484	0.502853	0.473807	2	ATP6V0D2/SLC11A1
GO:0051055	negative regulation of lipid biosynthetic process	2/278	58/18866	0.210484	0.502853	0.473807	2	LPCAT1/DKKL1
GO:0140253	cell-cell fusion	2/278	58/18866	0.210484	0.502853	0.473807	2	GDF15/CACNA1H
GO:0002295	T-helper cell lineage commitment	1/278	16/18866	0.211496	0.502853	0.473807	1	IRF4
GO:0002523	leukocyte migration involved in inflammatory response	1/278	16/18866	0.211496	0.502853	0.473807	1	S100A9
GO:0002830	positive regulation of type 2 immune response	1/278	16/18866	0.211496	0.502853	0.473807	1	XCL1
GO:0002834	regulation of response to tumor cell	1/278	16/18866	0.211496	0.502853	0.473807	1	HAVCR2
GO:0002837	regulation of immune response to tumor cell	1/278	16/18866	0.211496	0.502853	0.473807	1	HAVCR2
GO:0006047	UDP-N-acetylglucosamine metabolic process	1/278	16/18866	0.211496	0.502853	0.473807	1	RENBP
GO:0006544	glycine metabolic process	1/278	16/18866	0.211496	0.502853	0.473807	1	GLYAT
GO:0007351	tripartite regional subdivision	1/278	16/18866	0.211496	0.502853	0.473807	1	TDRD5
GO:0008595	anterior/posterior axis specification, embryo	1/278	16/18866	0.211496	0.502853	0.473807	1	TDRD5
GO:0009129	pyrimidine nucleoside monophosphate metabolic process	1/278	16/18866	0.211496	0.502853	0.473807	1	UPP2
GO:0009812	flavonoid metabolic process	1/278	16/18866	0.211496	0.502853	0.473807	1	UGT1A10
GO:0010820	positive regulation of T cell chemotaxis	1/278	16/18866	0.211496	0.502853	0.473807	1	XCL1
GO:0017014	protein nitrosylation	1/278	16/18866	0.211496	0.502853	0.473807	1	S100A9
GO:0018119	peptidyl-cysteine S-nitrosylation	1/278	16/18866	0.211496	0.502853	0.473807	1	S100A9
GO:0032225	regulation of synaptic transmission, dopaminergic	1/278	16/18866	0.211496	0.502853	0.473807	1	CNTNAP4
GO:0032604	granulocyte macrophage colony-stimulating factor production	1/278	16/18866	0.211496	0.502853	0.473807	1	PAEP
GO:0033033	negative regulation of myeloid cell apoptotic process	1/278	16/18866	0.211496	0.502853	0.473807	1	EPO
GO:0034310	primary alcohol catabolic process	1/278	16/18866	0.211496	0.502853	0.473807	1	AKR1B10
GO:0035864	response to potassium ion	1/278	16/18866	0.211496	0.502853	0.473807	1	CACNA1H
GO:0035930	corticosteroid hormone secretion	1/278	16/18866	0.211496	0.502853	0.473807	1	GAL
GO:0043116	negative regulation of vascular permeability	1/278	16/18866	0.211496	0.502853	0.473807	1	PDE2A
GO:0043174	nucleoside salvage	1/278	16/18866	0.211496	0.502853	0.473807	1	UPP2
GO:0043249	erythrocyte maturation	1/278	16/18866	0.211496	0.502853	0.473807	1	EPO
GO:0044065	regulation of respiratory system process	1/278	16/18866	0.211496	0.502853	0.473807	1	ADORA1
GO:0045342	MHC class II biosynthetic process	1/278	16/18866	0.211496	0.502853	0.473807	1	SLC11A1
GO:0045725	positive regulation of glycogen biosynthetic process	1/278	16/18866	0.211496	0.502853	0.473807	1	IGF2
GO:0045953	negative regulation of natural killer cell mediated cytotoxicity	1/278	16/18866	0.211496	0.502853	0.473807	1	HAVCR2
GO:0046134	pyrimidine nucleoside biosynthetic process	1/278	16/18866	0.211496	0.502853	0.473807	1	UPP2
GO:0048172	regulation of short-term neuronal synaptic plasticity	1/278	16/18866	0.211496	0.502853	0.473807	1	UNC13A
GO:0048521	negative regulation of behavior	1/278	16/18866	0.211496	0.502853	0.473807	1	ADORA1
GO:0048820	hair follicle maturation	1/278	16/18866	0.211496	0.502853	0.473807	1	GAL
GO:0050965	detection of temperature stimulus involved in sensory perception of pain	1/278	16/18866	0.211496	0.502853	0.473807	1	ADORA1
GO:0051284	positive regulation of sequestering of calcium ion	1/278	16/18866	0.211496	0.502853	0.473807	1	CASQ2
GO:0060413	atrial septum morphogenesis	1/278	16/18866	0.211496	0.502853	0.473807	1	SOX4
GO:0070593	dendrite self-avoidance	1/278	16/18866	0.211496	0.502853	0.473807	1	CNTN4
GO:0071391	cellular response to estrogen stimulus	1/278	16/18866	0.211496	0.502853	0.473807	1	ESR1
GO:0072176	nephric duct development	1/278	16/18866	0.211496	0.502853	0.473807	1	HNF1B
GO:1900451	positive regulation of glutamate receptor signaling pathway	1/278	16/18866	0.211496	0.502853	0.473807	1	UNC13A
GO:1903729	regulation of plasma membrane organization	1/278	16/18866	0.211496	0.502853	0.473807	1	S100A9
GO:1905516	positive regulation of fertilization	1/278	16/18866	0.211496	0.502853	0.473807	1	CACNA1H
GO:2000651	positive regulation of sodium ion transmembrane transporter activity	1/278	16/18866	0.211496	0.502853	0.473807	1	WNK2
GO:2001224	positive regulation of neuron migration	1/278	16/18866	0.211496	0.502853	0.473807	1	SEMA6A
GO:1903037	regulation of leukocyte cell-cell adhesion	7/278	329/18866	0.21326	0.505881	0.47666	7	CD24/HAVCR2/SOX4/XCL1/IGF2/FOXJ1/EPO
GO:0001523	retinoid metabolic process	3/278	108/18866	0.213323	0.505881	0.47666	3	AKR1B10/RBP2/ADH1A
GO:0060071	Wnt signaling pathway, planar cell polarity pathway	3/278	108/18866	0.213323	0.505881	0.47666	3	PSMA8/CTHRC1/DKK1
GO:0071887	leukocyte apoptotic process	3/278	108/18866	0.213323	0.505881	0.47666	3	HCAR2/BIRC7/SLC7A11
GO:0034767	positive regulation of ion transmembrane transport	4/278	161/18866	0.213981	0.50711	0.477819	4	WNK2/GAL/XCL1/KCNJ11
GO:0001655	urogenital system development	7/278	330/18866	0.215368	0.508346	0.478982	7	CD24/LIN28A/HNF1B/SOX4/FOXJ1/ESR1/CYP4A11
GO:0043434	response to peptide hormone	9/278	447/18866	0.215464	0.508346	0.478982	9	ATP6V0D2/GAL/GDF15/TSHR/TFF1/IGF2/GLP1R/GHR/AREG
GO:0061458	reproductive system development	9/278	447/18866	0.215464	0.508346	0.478982	9	TSPY4/PHLDA2/SRD5A2/SPP1/SPINT1/NDP/IGF2/ESR1/CDX2
GO:0006636	unsaturated fatty acid biosynthetic process	2/278	59/18866	0.215894	0.508346	0.478982	2	PLA2G4F/ELOVL7
GO:0031102	neuron projection regeneration	2/278	59/18866	0.215894	0.508346	0.478982	2	SPP1/FOLR1
GO:0051289	protein homotetramerization	2/278	59/18866	0.215894	0.508346	0.478982	2	AQP10/PFKP
GO:0060113	inner ear receptor cell differentiation	2/278	59/18866	0.215894	0.508346	0.478982	2	CTHRC1/MCOLN3
GO:0072413	signal transduction involved in mitotic cell cycle checkpoint	2/278	59/18866	0.215894	0.508346	0.478982	2	SOX4/SFN
GO:1902402	signal transduction involved in mitotic DNA damage checkpoint	2/278	59/18866	0.215894	0.508346	0.478982	2	SOX4/SFN
GO:1902403	signal transduction involved in mitotic DNA integrity checkpoint	2/278	59/18866	0.215894	0.508346	0.478982	2	SOX4/SFN
GO:0014706	striated muscle tissue development	8/278	389/18866	0.217031	0.509656	0.480217	8	ANKRD33/ALPK3/ANKRD1/TENM4/DKK1/TNNT2/HOXD9/COL11A1
GO:0019827	stem cell population maintenance	4/278	162/18866	0.217071	0.509656	0.480217	4	LIN28A/HNF1B/SOX4/CDX2
GO:0002286	T cell activation involved in immune response	3/278	109/18866	0.217163	0.509656	0.480217	3	HAVCR2/SLC11A1/IRF4
GO:0043618	regulation of transcription from RNA polymerase II promoter in response to stress	3/278	109/18866	0.217163	0.509656	0.480217	3	PSMA8/EPO/CA9
GO:0090630	activation of GTPase activity	3/278	109/18866	0.217163	0.509656	0.480217	3	SGSM1/ARHGEF16/FOXJ1
GO:0060562	epithelial tube morphogenesis	7/278	331/18866	0.217484	0.509656	0.480217	7	CTHRC1/HNF1B/SPINT1/SOX4/FOLR1/ESR1/AREG
GO:0021915	neural tube development	4/278	163/18866	0.220174	0.509656	0.480217	4	CTHRC1/SPINT1/SOX4/FOLR1
GO:0031214	biomineral tissue development	4/278	163/18866	0.220174	0.509656	0.480217	4	CLEC3B/SPP1/PTHLH/OMD
GO:0110148	biomineralization	4/278	163/18866	0.220174	0.509656	0.480217	4	CLEC3B/SPP1/PTHLH/OMD
GO:0072009	nephron epithelium development	3/278	110/18866	0.221017	0.509656	0.480217	3	CD24/HNF1B/FOXJ1
GO:0090175	regulation of establishment of planar polarity	3/278	110/18866	0.221017	0.509656	0.480217	3	PSMA8/CTHRC1/DKK1
GO:0006949	syncytium formation	2/278	60/18866	0.221316	0.509656	0.480217	2	GDF15/CACNA1H
GO:0032653	regulation of interleukin-10 production	2/278	60/18866	0.221316	0.509656	0.480217	2	XCL1/IRF4
GO:0035904	aorta development	2/278	60/18866	0.221316	0.509656	0.480217	2	SOX4/PDE2A
GO:0043388	positive regulation of DNA binding	2/278	60/18866	0.221316	0.509656	0.480217	2	TRIM6/IRF4
GO:0002716	negative regulation of natural killer cell mediated immunity	1/278	17/18866	0.223125	0.509656	0.480217	1	HAVCR2
GO:0003128	heart field specification	1/278	17/18866	0.223125	0.509656	0.480217	1	DKK1
GO:0006474	N-terminal protein amino acid acetylation	1/278	17/18866	0.223125	0.509656	0.480217	1	SOX4
GO:0006750	glutathione biosynthetic process	1/278	17/18866	0.223125	0.509656	0.480217	1	SLC7A11
GO:0006957	complement activation, alternative pathway	1/278	17/18866	0.223125	0.509656	0.480217	1	CFP
GO:0007158	neuron cell-cell adhesion	1/278	17/18866	0.223125	0.509656	0.480217	1	CNTN4
GO:0007250	activation of NF-kappaB-inducing kinase activity	1/278	17/18866	0.223125	0.509656	0.480217	1	CARD14
GO:0009312	oligosaccharide biosynthetic process	1/278	17/18866	0.223125	0.509656	0.480217	1	LALBA
GO:0010566	regulation of ketone biosynthetic process	1/278	17/18866	0.223125	0.509656	0.480217	1	DKKL1
GO:0010819	regulation of T cell chemotaxis	1/278	17/18866	0.223125	0.509656	0.480217	1	XCL1
GO:0016045	detection of bacterium	1/278	17/18866	0.223125	0.509656	0.480217	1	PGLYRP2
GO:0030033	microvillus assembly	1/278	17/18866	0.223125	0.509656	0.480217	1	RAP1GAP
GO:0030540	female genitalia development	1/278	17/18866	0.223125	0.509656	0.480217	1	ESR1
GO:0030575	nuclear body organization	1/278	17/18866	0.223125	0.509656	0.480217	1	AFF2
GO:0031000	response to caffeine	1/278	17/18866	0.223125	0.509656	0.480217	1	CASQ2
GO:0032305	positive regulation of icosanoid secretion	1/278	17/18866	0.223125	0.509656	0.480217	1	CYP4A11
GO:0035461	vitamin transmembrane transport	1/278	17/18866	0.223125	0.509656	0.480217	1	FOLR1
GO:0042249	establishment of planar polarity of embryonic epithelium	1/278	17/18866	0.223125	0.509656	0.480217	1	CTHRC1
GO:0043117	positive regulation of vascular permeability	1/278	17/18866	0.223125	0.509656	0.480217	1	PDE2A
GO:0043649	dicarboxylic acid catabolic process	1/278	17/18866	0.223125	0.509656	0.480217	1	GAD1
GO:0045986	negative regulation of smooth muscle contraction	1/278	17/18866	0.223125	0.509656	0.480217	1	ADORA1
GO:0046851	negative regulation of bone remodeling	1/278	17/18866	0.223125	0.509656	0.480217	1	CARTPT
GO:0048535	lymph node development	1/278	17/18866	0.223125	0.509656	0.480217	1	TOX
GO:0051969	regulation of transmission of nerve impulse	1/278	17/18866	0.223125	0.509656	0.480217	1	CARTPT
GO:0055089	fatty acid homeostasis	1/278	17/18866	0.223125	0.509656	0.480217	1	ADORA1
GO:0070875	positive regulation of glycogen metabolic process	1/278	17/18866	0.223125	0.509656	0.480217	1	IGF2
GO:0090185	negative regulation of kidney development	1/278	17/18866	0.223125	0.509656	0.480217	1	HNF1B
GO:0090336	positive regulation of brown fat cell differentiation	1/278	17/18866	0.223125	0.509656	0.480217	1	FNDC5
GO:0090494	dopamine uptake	1/278	17/18866	0.223125	0.509656	0.480217	1	SLC22A1
GO:1901317	regulation of flagellated sperm motility	1/278	17/18866	0.223125	0.509656	0.480217	1	TEX101
GO:1904948	midbrain dopaminergic neuron differentiation	1/278	17/18866	0.223125	0.509656	0.480217	1	DKK1
GO:2001267	regulation of cysteine-type endopeptidase activity involved in apoptotic signaling pathway	1/278	17/18866	0.223125	0.509656	0.480217	1	PRR7
GO:0001764	neuron migration	4/278	164/18866	0.223289	0.509656	0.480217	4	SEMA6A/DCDC2/SPOCK1/NRCAM
GO:0098727	maintenance of cell number	4/278	164/18866	0.223289	0.509656	0.480217	4	LIN28A/HNF1B/SOX4/CDX2
GO:0032496	response to lipopolysaccharide	7/278	334/18866	0.223875	0.510677	0.481179	7	NLRP7/TRIM6/HAVCR2/ANKRD1/SLC11A1/S100A9/EPO
GO:0002526	acute inflammatory response	3/278	111/18866	0.224884	0.512337	0.482744	3	EPO/DNASE1L3/ADORA1
GO:0061387	regulation of extent of cell growth	3/278	111/18866	0.224884	0.512337	0.482744	3	SEMA6A/SPP1/NRCAM
GO:0098742	cell-cell adhesion via plasma-membrane adhesion molecules	6/278	277/18866	0.225567	0.513572	0.483907	6	CNTN4/CDHR2/TENM4/SPARCL1/DSG3/CDH16
GO:0003170	heart valve development	2/278	61/18866	0.22675	0.515302	0.485537	2	SOX4/PDE2A
GO:0042267	natural killer cell mediated cytotoxicity	2/278	61/18866	0.22675	0.515302	0.485537	2	HAVCR2/NCR1
GO:1903078	positive regulation of protein localization to plasma membrane	2/278	61/18866	0.22675	0.515302	0.485537	2	ARHGEF16/KCNJ11
GO:0045165	cell fate commitment	6/278	278/18866	0.227942	0.51769	0.487787	6	TENM4/DKK1/TOX/TBX4/HNF1B/IRF4
GO:0099565	chemical synaptic transmission, postsynaptic	3/278	112/18866	0.228765	0.518581	0.488627	3	RIMS2/GRIN2B/ADORA1
GO:0030198	extracellular matrix organization	8/278	395/18866	0.228827	0.518581	0.488627	8	COL24A1/PAPLN/SPP1/SPINT1/COL11A1/COL9A2/COL4A6/COL4A5
GO:0051090	regulation of DNA-binding transcription factor activity	9/278	455/18866	0.230085	0.518581	0.488627	9	TRIM6/HAVCR2/CARD14/XCL1/S100A9/NDP/FOXJ1/ESR1/EDA
GO:0022409	positive regulation of cell-cell adhesion	6/278	279/18866	0.230326	0.518581	0.488627	6	CD24/HAVCR2/SOX4/XCL1/IGF2/EPO
GO:0017157	regulation of exocytosis	5/278	222/18866	0.2304	0.518581	0.488627	5	SYT8/SYT3/SYT13/RIMS2/CACNA1H
GO:0043062	extracellular structure organization	8/278	396/18866	0.230815	0.518581	0.488627	8	COL24A1/PAPLN/SPP1/SPINT1/COL11A1/COL9A2/COL4A6/COL4A5
GO:0048488	synaptic vesicle endocytosis	2/278	62/18866	0.232193	0.518581	0.488627	2	SYT8/SNCG
GO:0140238	presynaptic endocytosis	2/278	62/18866	0.232193	0.518581	0.488627	2	SYT8/SNCG
GO:1902475	L-alpha-amino acid transmembrane transport	2/278	62/18866	0.232193	0.518581	0.488627	2	SLC38A1/SLC7A11
GO:2001244	positive regulation of intrinsic apoptotic signaling pathway	2/278	62/18866	0.232193	0.518581	0.488627	2	RNF183/S100A9
GO:0001676	long-chain fatty acid metabolic process	3/278	113/18866	0.232658	0.518581	0.488627	3	SLC27A6/CYP4A11/CYP2C9
GO:0007009	plasma membrane organization	3/278	113/18866	0.232658	0.518581	0.488627	3	PLSCR5/FA2H/S100A9
GO:0016485	protein processing	5/278	223/18866	0.233099	0.518581	0.488627	5	NLRP7/BIRC7/BACE2/CLEC3B/HGFAC
GO:0001710	mesodermal cell fate commitment	1/278	18/18866	0.234583	0.518581	0.488627	1	DKK1
GO:0006349	regulation of gene expression by genetic imprinting	1/278	18/18866	0.234583	0.518581	0.488627	1	IGF2
GO:0010766	negative regulation of sodium ion transport	1/278	18/18866	0.234583	0.518581	0.488627	1	WNK2
GO:0010839	negative regulation of keratinocyte proliferation	1/278	18/18866	0.234583	0.518581	0.488627	1	SFN
GO:0017121	plasma membrane phospholipid scrambling	1/278	18/18866	0.234583	0.518581	0.488627	1	PLSCR5
GO:0021756	striatum development	1/278	18/18866	0.234583	0.518581	0.488627	1	SLC7A11
GO:0032656	regulation of interleukin-13 production	1/278	18/18866	0.234583	0.518581	0.488627	1	IRF4
GO:0032780	negative regulation of ATPase activity	1/278	18/18866	0.234583	0.518581	0.488627	1	TNNT2
GO:0034755	iron ion transmembrane transport	1/278	18/18866	0.234583	0.518581	0.488627	1	SLC11A1
GO:0035994	response to muscle stretch	1/278	18/18866	0.234583	0.518581	0.488627	1	ANKRD1
GO:0036149	phosphatidylinositol acyl-chain remodeling	1/278	18/18866	0.234583	0.518581	0.488627	1	PLA2G4F
GO:0042136	neurotransmitter biosynthetic process	1/278	18/18866	0.234583	0.518581	0.488627	1	GAD1
GO:0042983	amyloid precursor protein biosynthetic process	1/278	18/18866	0.234583	0.518581	0.488627	1	BACE2
GO:0042984	regulation of amyloid precursor protein biosynthetic process	1/278	18/18866	0.234583	0.518581	0.488627	1	BACE2
GO:0043011	myeloid dendritic cell differentiation	1/278	18/18866	0.234583	0.518581	0.488627	1	IRF4
GO:0043217	myelin maintenance	1/278	18/18866	0.234583	0.518581	0.488627	1	FA2H
GO:0045187	regulation of circadian sleep/wake cycle, sleep	1/278	18/18866	0.234583	0.518581	0.488627	1	ADORA1
GO:0048268	clathrin coat assembly	1/278	18/18866	0.234583	0.518581	0.488627	1	CALY
GO:0048557	embryonic digestive tract morphogenesis	1/278	18/18866	0.234583	0.518581	0.488627	1	HNF1B
GO:0050961	detection of temperature stimulus involved in sensory perception	1/278	18/18866	0.234583	0.518581	0.488627	1	ADORA1
GO:0051923	sulfation	1/278	18/18866	0.234583	0.518581	0.488627	1	SULT1C2
GO:0052695	cellular glucuronidation	1/278	18/18866	0.234583	0.518581	0.488627	1	UGT1A10
GO:0060046	regulation of acrosome reaction	1/278	18/18866	0.234583	0.518581	0.488627	1	CACNA1H
GO:0060080	inhibitory postsynaptic potential	1/278	18/18866	0.234583	0.518581	0.488627	1	RIMS2
GO:0060457	negative regulation of digestive system process	1/278	18/18866	0.234583	0.518581	0.488627	1	TFF2
GO:0061298	retina vasculature development in camera-type eye	1/278	18/18866	0.234583	0.518581	0.488627	1	NDP
GO:0072079	nephron tubule formation	1/278	18/18866	0.234583	0.518581	0.488627	1	HNF1B
GO:0090493	catecholamine uptake	1/278	18/18866	0.234583	0.518581	0.488627	1	SLC22A1
GO:1900153	positive regulation of nuclear-transcribed mRNA catabolic process, deadenylation-dependent decay	1/278	18/18866	0.234583	0.518581	0.488627	1	NANOS1
GO:2000831	regulation of steroid hormone secretion	1/278	18/18866	0.234583	0.518581	0.488627	1	GAL
GO:2001185	regulation of CD8-positive, alpha-beta T cell activation	1/278	18/18866	0.234583	0.518581	0.488627	1	XCL1
GO:1901653	cellular response to peptide	8/278	398/18866	0.23481	0.518769	0.488803	8	ATP6V0D2/GDF15/TSHR/ABCC1/IGF2/GLP1R/GHR/ATP1A3
GO:0002819	regulation of adaptive immune response	4/278	168/18866	0.23586	0.519831	0.489804	4	HAVCR2/SLC11A1/XCL1/FOXJ1
GO:0007156	homophilic cell adhesion via plasma membrane adhesion molecules	4/278	168/18866	0.23586	0.519831	0.489804	4	CNTN4/CDHR2/DSG3/CDH16
GO:0071772	response to BMP	4/278	168/18866	0.23586	0.519831	0.489804	4	DKK1/GDF15/SPINT1/BMP8B
GO:0071773	cellular response to BMP stimulus	4/278	168/18866	0.23586	0.519831	0.489804	4	DKK1/GDF15/SPINT1/BMP8B
GO:0016101	diterpenoid metabolic process	3/278	114/18866	0.236564	0.520754	0.490674	3	AKR1B10/RBP2/ADH1A
GO:0032411	positive regulation of transporter activity	3/278	114/18866	0.236564	0.520754	0.490674	3	WNK2/GAL/KCNJ11
GO:0016054	organic acid catabolic process	6/278	282/18866	0.237525	0.521247	0.491139	6	GADL1/MFSD2A/FTCD/RENBP/GAD1/CYP4A11
GO:0046395	carboxylic acid catabolic process	6/278	282/18866	0.237525	0.521247	0.491139	6	GADL1/MFSD2A/FTCD/RENBP/GAD1/CYP4A11
GO:0006081	cellular aldehyde metabolic process	2/278	63/18866	0.237644	0.521247	0.491139	2	CACNA1H/ALDOB
GO:0031571	mitotic G1 DNA damage checkpoint	2/278	63/18866	0.237644	0.521247	0.491139	2	SOX4/SFN
GO:0032613	interleukin-10 production	2/278	63/18866	0.237644	0.521247	0.491139	2	XCL1/IRF4
GO:2000514	regulation of CD4-positive, alpha-beta T cell activation	2/278	63/18866	0.237644	0.521247	0.491139	2	XCL1/IRF4
GO:0001822	kidney development	6/278	283/18866	0.23994	0.523877	0.493617	6	CD24/LIN28A/HNF1B/SOX4/FOXJ1/CYP4A11
GO:0006096	glycolytic process	3/278	115/18866	0.240481	0.523877	0.493617	3	HKDC1/PFKP/ALDOB
GO:0043620	regulation of DNA-templated transcription in response to stress	3/278	115/18866	0.240481	0.523877	0.493617	3	PSMA8/EPO/CA9
GO:0048640	negative regulation of developmental growth	3/278	115/18866	0.240481	0.523877	0.493617	3	SEMA6A/GDF15/SPP1
GO:0043405	regulation of MAP kinase activity	7/278	342/18866	0.241233	0.523877	0.493617	7	CD24/BIRC7/DKK1/CARTPT/GDF15/GHR/ADORA1
GO:0043270	positive regulation of ion transport	6/278	284/18866	0.242363	0.523877	0.493617	6	WNK2/GAL/XCL1/KCNJ11/CYP4A11/ADORA1
GO:0032835	glomerulus development	2/278	64/18866	0.243102	0.523877	0.493617	2	CD24/FOXJ1
GO:0044783	G1 DNA damage checkpoint	2/278	64/18866	0.243102	0.523877	0.493617	2	SOX4/SFN
GO:0044819	mitotic G1/S transition checkpoint	2/278	64/18866	0.243102	0.523877	0.493617	2	SOX4/SFN
GO:0045453	bone resorption	2/278	64/18866	0.243102	0.523877	0.493617	2	CARTPT/SPP1
GO:0050909	sensory perception of taste	2/278	64/18866	0.243102	0.523877	0.493617	2	TAS2R60/RTP5
GO:0051926	negative regulation of calcium ion transport	2/278	64/18866	0.243102	0.523877	0.493617	2	EPO/CASQ2
GO:1900449	regulation of glutamate receptor signaling pathway	2/278	64/18866	0.243102	0.523877	0.493617	2	UNC13A/GRIN2B
GO:0006757	ATP generation from ADP	3/278	116/18866	0.244409	0.523877	0.493617	3	HKDC1/PFKP/ALDOB
GO:0046916	cellular transition metal ion homeostasis	3/278	116/18866	0.244409	0.523877	0.493617	3	SLC30A8/SLC11A1/S100A9
GO:0001696	gastric acid secretion	1/278	19/18866	0.245872	0.523877	0.493617	1	TFF2
GO:0002076	osteoblast development	1/278	19/18866	0.245872	0.523877	0.493617	1	PTHLH
GO:0002710	negative regulation of T cell mediated immunity	1/278	19/18866	0.245872	0.523877	0.493617	1	XCL1
GO:0006044	N-acetylglucosamine metabolic process	1/278	19/18866	0.245872	0.523877	0.493617	1	RENBP
GO:0006704	glucocorticoid biosynthetic process	1/278	19/18866	0.245872	0.523877	0.493617	1	CACNA1H
GO:0007625	grooming behavior	1/278	19/18866	0.245872	0.523877	0.493617	1	CNTNAP4
GO:0010561	negative regulation of glycoprotein biosynthetic process	1/278	19/18866	0.245872	0.523877	0.493617	1	BACE2
GO:0015802	basic amino acid transport	1/278	19/18866	0.245872	0.523877	0.493617	1	SLC11A1
GO:0019184	nonribosomal peptide biosynthetic process	1/278	19/18866	0.245872	0.523877	0.493617	1	SLC7A11
GO:0031643	positive regulation of myelination	1/278	19/18866	0.245872	0.523877	0.493617	1	TENM4
GO:0032095	regulation of response to food	1/278	19/18866	0.245872	0.523877	0.493617	1	CARTPT
GO:0032239	regulation of nucleobase-containing compound transport	1/278	19/18866	0.245872	0.523877	0.493617	1	ADORA1
GO:0033189	response to vitamin A	1/278	19/18866	0.245872	0.523877	0.493617	1	EPO
GO:0035089	establishment of apical/basal cell polarity	1/278	19/18866	0.245872	0.523877	0.493617	1	FOXJ1
GO:0035338	long-chain fatty-acyl-CoA biosynthetic process	1/278	19/18866	0.245872	0.523877	0.493617	1	ELOVL7
GO:0042693	muscle cell fate commitment	1/278	19/18866	0.245872	0.523877	0.493617	1	DKK1
GO:0045780	positive regulation of bone resorption	1/278	19/18866	0.245872	0.523877	0.493617	1	SPP1
GO:0045956	positive regulation of calcium ion-dependent exocytosis	1/278	19/18866	0.245872	0.523877	0.493617	1	CACNA1H
GO:0046629	gamma-delta T cell activation	1/278	19/18866	0.245872	0.523877	0.493617	1	SOX4
GO:0046653	tetrahydrofolate metabolic process	1/278	19/18866	0.245872	0.523877	0.493617	1	FTCD
GO:0046852	positive regulation of bone remodeling	1/278	19/18866	0.245872	0.523877	0.493617	1	SPP1
GO:0048245	eosinophil chemotaxis	1/278	19/18866	0.245872	0.523877	0.493617	1	CCL13
GO:0060438	trachea development	1/278	19/18866	0.245872	0.523877	0.493617	1	EDA
GO:0060973	cell migration involved in heart development	1/278	19/18866	0.245872	0.523877	0.493617	1	FOLR1
GO:0061318	renal filtration cell differentiation	1/278	19/18866	0.245872	0.523877	0.493617	1	CD24
GO:0070989	oxidative demethylation	1/278	19/18866	0.245872	0.523877	0.493617	1	CYP2C9
GO:0072112	glomerular visceral epithelial cell differentiation	1/278	19/18866	0.245872	0.523877	0.493617	1	CD24
GO:0098543	detection of other organism	1/278	19/18866	0.245872	0.523877	0.493617	1	PGLYRP2
GO:0098719	sodium ion import across plasma membrane	1/278	19/18866	0.245872	0.523877	0.493617	1	SLC9A3
GO:0098911	regulation of ventricular cardiac muscle cell action potential	1/278	19/18866	0.245872	0.523877	0.493617	1	CTNNA3
GO:0150146	cell junction disassembly	1/278	19/18866	0.245872	0.523877	0.493617	1	DKK1
GO:1900424	regulation of defense response to bacterium	1/278	19/18866	0.245872	0.523877	0.493617	1	HAVCR2
GO:1900747	negative regulation of vascular endothelial growth factor signaling pathway	1/278	19/18866	0.245872	0.523877	0.493617	1	SEMA6A
GO:2000696	regulation of epithelial cell differentiation involved in kidney development	1/278	19/18866	0.245872	0.523877	0.493617	1	CD24
GO:0030282	bone mineralization	3/278	117/18866	0.248347	0.527525	0.497054	3	CLEC3B/PTHLH/OMD
GO:0032729	positive regulation of interferon-gamma production	2/278	65/18866	0.248565	0.527525	0.497054	2	HAVCR2/SLC11A1
GO:0048247	lymphocyte chemotaxis	2/278	65/18866	0.248565	0.527525	0.497054	2	XCL1/CCL13
GO:0048645	animal organ formation	2/278	65/18866	0.248565	0.527525	0.497054	2	DKK1/FOLR1
GO:0051205	protein insertion into membrane	2/278	65/18866	0.248565	0.527525	0.497054	2	RTP5/SFN
GO:0050714	positive regulation of protein secretion	4/278	172/18866	0.248595	0.527525	0.497054	4	HCAR2/SLC30A8/ANKRD1/SOX4
GO:0050806	positive regulation of synaptic transmission	4/278	172/18866	0.248595	0.527525	0.497054	4	UNC13A/RIMS2/GRIN2B/ADORA1
GO:0050807	regulation of synapse organization	5/278	229/18866	0.24948	0.529095	0.498533	5	LINGO2/SLC7A11/DKK1/NRCAM/GRIN2B
GO:0002696	positive regulation of leukocyte activation	8/278	406/18866	0.251025	0.530059	0.499441	8	IGLL5/CD24/HAVCR2/TOX/SOX4/XCL1/IGF2/EPO
GO:0043547	positive regulation of GTPase activity	8/278	406/18866	0.251025	0.530059	0.499441	8	SGSM1/DEPDC1B/ARHGEF16/RASAL1/XCL1/CCL13/RAP1GAP/FOXJ1
GO:0006937	regulation of muscle contraction	4/278	173/18866	0.251803	0.530059	0.499441	4	CTNNA3/TNNT2/CASQ2/ADORA1
GO:0033209	tumor necrosis factor-mediated signaling pathway	4/278	173/18866	0.251803	0.530059	0.499441	4	PSMA8/CARD14/TNFRSF9/EDA
GO:0050868	negative regulation of T cell activation	3/278	118/18866	0.252294	0.530059	0.499441	3	HAVCR2/XCL1/FOXJ1
GO:0007517	muscle organ development	8/278	407/18866	0.253077	0.530059	0.499441	8	ANKRD33/ANKRD1/DKK1/CACNA1H/TNNT2/HOXD9/EVC/COL11A1
GO:0002228	natural killer cell mediated immunity	2/278	66/18866	0.254032	0.530059	0.499441	2	HAVCR2/NCR1
GO:0032715	negative regulation of interleukin-6 production	2/278	66/18866	0.254032	0.530059	0.499441	2	HAVCR2/FOXJ1
GO:0032922	circadian regulation of gene expression	2/278	66/18866	0.254032	0.530059	0.499441	2	CARTPT/HNF1B
GO:0042490	mechanoreceptor differentiation	2/278	66/18866	0.254032	0.530059	0.499441	2	CTHRC1/MCOLN3
GO:0048207	vesicle targeting, rough ER to cis-Golgi	2/278	66/18866	0.254032	0.530059	0.499441	2	FOLR1/AREG
GO:0048208	COPII vesicle coating	2/278	66/18866	0.254032	0.530059	0.499441	2	FOLR1/AREG
GO:1901016	regulation of potassium ion transmembrane transporter activity	2/278	66/18866	0.254032	0.530059	0.499441	2	GAL/CASQ2
GO:0001649	osteoblast differentiation	5/278	231/18866	0.255006	0.530059	0.499441	5	CTHRC1/SPP1/PTHLH/IGF2/AREG
GO:0003205	cardiac chamber development	4/278	174/18866	0.255019	0.530059	0.499441	4	TNNT2/SOX4/PDE2A/COL11A1
GO:0007127	meiosis I	3/278	119/18866	0.256251	0.530059	0.499441	3	PSMA8/CCNE1/BRDT
GO:1901222	regulation of NIK/NF-kappaB signaling	3/278	119/18866	0.256251	0.530059	0.499441	3	HAVCR2/CARD14/EDA
GO:0001911	negative regulation of leukocyte mediated cytotoxicity	1/278	20/18866	0.256996	0.530059	0.499441	1	HAVCR2
GO:0002320	lymphoid progenitor cell differentiation	1/278	20/18866	0.256996	0.530059	0.499441	1	SOX4
GO:0002418	immune response to tumor cell	1/278	20/18866	0.256996	0.530059	0.499441	1	HAVCR2
GO:0002544	chronic inflammatory response	1/278	20/18866	0.256996	0.530059	0.499441	1	S100A9
GO:0002577	regulation of antigen processing and presentation	1/278	20/18866	0.256996	0.530059	0.499441	1	SLC11A1
GO:0002726	positive regulation of T cell cytokine production	1/278	20/18866	0.256996	0.530059	0.499441	1	XCL1
GO:0003215	cardiac right ventricle morphogenesis	1/278	20/18866	0.256996	0.530059	0.499441	1	SOX4
GO:0007350	blastoderm segmentation	1/278	20/18866	0.256996	0.530059	0.499441	1	TDRD5
GO:0008090	retrograde axonal transport	1/278	20/18866	0.256996	0.530059	0.499441	1	KIF5A
GO:0015669	gas transport	1/278	20/18866	0.256996	0.530059	0.499441	1	HBE1
GO:0016082	synaptic vesicle priming	1/278	20/18866	0.256996	0.530059	0.499441	1	UNC13A
GO:0031290	retinal ganglion cell axon guidance	1/278	20/18866	0.256996	0.530059	0.499441	1	NRCAM
GO:0031998	regulation of fatty acid beta-oxidation	1/278	20/18866	0.256996	0.530059	0.499441	1	MFSD2A
GO:0032303	regulation of icosanoid secretion	1/278	20/18866	0.256996	0.530059	0.499441	1	CYP4A11
GO:0032816	positive regulation of natural killer cell activation	1/278	20/18866	0.256996	0.530059	0.499441	1	TOX
GO:0034138	toll-like receptor 3 signaling pathway	1/278	20/18866	0.256996	0.530059	0.499441	1	HAVCR2
GO:0043046	DNA methylation involved in gamete generation	1/278	20/18866	0.256996	0.530059	0.499441	1	TDRD5
GO:0045056	transcytosis	1/278	20/18866	0.256996	0.530059	0.499441	1	MFSD2A
GO:0045618	positive regulation of keratinocyte differentiation	1/278	20/18866	0.256996	0.530059	0.499441	1	ETV4
GO:0046655	folic acid metabolic process	1/278	20/18866	0.256996	0.530059	0.499441	1	FOLR1
GO:0048670	regulation of collateral sprouting	1/278	20/18866	0.256996	0.530059	0.499441	1	SPP1
GO:0060965	negative regulation of gene silencing by miRNA	1/278	20/18866	0.256996	0.530059	0.499441	1	ESR1
GO:0071071	regulation of phospholipid biosynthetic process	1/278	20/18866	0.256996	0.530059	0.499441	1	LPCAT1
GO:0071636	positive regulation of transforming growth factor beta production	1/278	20/18866	0.256996	0.530059	0.499441	1	XCL1
GO:0097062	dendritic spine maintenance	1/278	20/18866	0.256996	0.530059	0.499441	1	GRIN2B
GO:0098703	calcium ion import across plasma membrane	1/278	20/18866	0.256996	0.530059	0.499441	1	FAM155B
GO:0098884	postsynaptic neurotransmitter receptor internalization	1/278	20/18866	0.256996	0.530059	0.499441	1	CALY
GO:0140239	postsynaptic endocytosis	1/278	20/18866	0.256996	0.530059	0.499441	1	CALY
GO:1900151	regulation of nuclear-transcribed mRNA catabolic process, deadenylation-dependent decay	1/278	20/18866	0.256996	0.530059	0.499441	1	NANOS1
GO:1901741	positive regulation of myoblast fusion	1/278	20/18866	0.256996	0.530059	0.499441	1	GDF15
GO:2000193	positive regulation of fatty acid transport	1/278	20/18866	0.256996	0.530059	0.499441	1	CYP4A11
GO:1902105	regulation of leukocyte differentiation	6/278	290/18866	0.257047	0.530059	0.499441	6	PGLYRP2/TOX/CARTPT/SOX4/IRF4/FOXJ1
GO:0060537	muscle tissue development	8/278	409/18866	0.257198	0.530071	0.499453	8	ANKRD33/ALPK3/ANKRD1/TENM4/DKK1/TNNT2/HOXD9/COL11A1
GO:0019882	antigen processing and presentation	5/278	232/18866	0.25778	0.530971	0.500301	5	PSMA8/CLEC4M/SLC11A1/NCF2/KIF5A
GO:0002697	regulation of immune effector process	9/278	470/18866	0.258441	0.532032	0.501301	9	TRIM6/PGLYRP2/HAVCR2/NCR1/XCL1/CFP/IRF4/FOXJ1/DNASE1L3
GO:0002548	monocyte chemotaxis	2/278	67/18866	0.259501	0.533614	0.502791	2	XCL1/CCL13
GO:0032890	regulation of organic acid transport	2/278	67/18866	0.259501	0.533614	0.502791	2	CYP4A11/ADORA1
GO:0051588	regulation of neurotransmitter transport	3/278	120/18866	0.260217	0.534784	0.503894	3	UNC13A/RIMS2/SNCG
GO:0007188	adenylate cyclase-modulating G protein-coupled receptor signaling pathway	5/278	233/18866	0.260561	0.53489	0.503994	5	TSHR/PTHLH/PDE2A/GLP1R/ADORA1
GO:0009743	response to carbohydrate	5/278	233/18866	0.260561	0.53489	0.503994	5	SLC30A8/LIN28A/HNF1B/SOX4/KCNJ11
GO:0072001	renal system development	6/278	292/18866	0.261995	0.537531	0.506482	6	CD24/LIN28A/HNF1B/SOX4/FOXJ1/CYP4A11
GO:0002065	columnar/cuboidal epithelial cell differentiation	3/278	121/18866	0.26419	0.540668	0.509438	3	MCOLN3/SOX4/CDX2
GO:0051604	protein maturation	6/278	293/18866	0.264478	0.540668	0.509438	6	NLRP7/BIRC7/BACE2/CLEC3B/SOX4/HGFAC
GO:0042446	hormone biosynthetic process	2/278	68/18866	0.264972	0.540668	0.509438	2	CACNA1H/SRD5A2
GO:1904377	positive regulation of protein localization to cell periphery	2/278	68/18866	0.264972	0.540668	0.509438	2	ARHGEF16/KCNJ11
GO:0001502	cartilage condensation	1/278	21/18866	0.267956	0.540668	0.509438	1	COL11A1
GO:0006837	serotonin transport	1/278	21/18866	0.267956	0.540668	0.509438	1	SLC22A1
GO:0016137	glycoside metabolic process	1/278	21/18866	0.267956	0.540668	0.509438	1	AKR1B10
GO:0030220	platelet formation	1/278	21/18866	0.267956	0.540668	0.509438	1	CLEC1B
GO:0032616	interleukin-13 production	1/278	21/18866	0.267956	0.540668	0.509438	1	IRF4
GO:0035929	steroid hormone secretion	1/278	21/18866	0.267956	0.540668	0.509438	1	GAL
GO:0036150	phosphatidylserine acyl-chain remodeling	1/278	21/18866	0.267956	0.540668	0.509438	1	PLA2G4F
GO:0043651	linoleic acid metabolic process	1/278	21/18866	0.267956	0.540668	0.509438	1	CYP4A11
GO:0046641	positive regulation of alpha-beta T cell proliferation	1/278	21/18866	0.267956	0.540668	0.509438	1	XCL1
GO:0046827	positive regulation of protein export from nucleus	1/278	21/18866	0.267956	0.540668	0.509438	1	SFN
GO:0048485	sympathetic nervous system development	1/278	21/18866	0.267956	0.540668	0.509438	1	SOX4
GO:0051797	regulation of hair follicle development	1/278	21/18866	0.267956	0.540668	0.509438	1	GAL
GO:0060065	uterus development	1/278	21/18866	0.267956	0.540668	0.509438	1	ESR1
GO:0060713	labyrinthine layer morphogenesis	1/278	21/18866	0.267956	0.540668	0.509438	1	SPINT1
GO:0061162	establishment of monopolar cell polarity	1/278	21/18866	0.267956	0.540668	0.509438	1	FOXJ1
GO:0071397	cellular response to cholesterol	1/278	21/18866	0.267956	0.540668	0.509438	1	MLC1
GO:0072111	cell proliferation involved in kidney development	1/278	21/18866	0.267956	0.540668	0.509438	1	LIN28A
GO:0140131	positive regulation of lymphocyte chemotaxis	1/278	21/18866	0.267956	0.540668	0.509438	1	XCL1
GO:1902307	positive regulation of sodium ion transmembrane transport	1/278	21/18866	0.267956	0.540668	0.509438	1	WNK2
GO:1902548	negative regulation of cellular response to vascular endothelial growth factor stimulus	1/278	21/18866	0.267956	0.540668	0.509438	1	SEMA6A
GO:1902656	calcium ion import into cytosol	1/278	21/18866	0.267956	0.540668	0.509438	1	FAM155B
GO:1903204	negative regulation of oxidative stress-induced neuron death	1/278	21/18866	0.267956	0.540668	0.509438	1	SLC7A11
GO:2000380	regulation of mesoderm development	1/278	21/18866	0.267956	0.540668	0.509438	1	DKK1
GO:2000678	negative regulation of transcription regulatory region DNA binding	1/278	21/18866	0.267956	0.540668	0.509438	1	ANKRD33
GO:2000737	negative regulation of stem cell differentiation	1/278	21/18866	0.267956	0.540668	0.509438	1	TRIM6
GO:0048771	tissue remodeling	4/278	178/18866	0.267965	0.540668	0.509438	4	CTHRC1/CARTPT/SPP1/SPP2
GO:1990266	neutrophil migration	3/278	122/18866	0.268172	0.540786	0.509549	3	XCL1/CCL13/S100A9
GO:0044242	cellular lipid catabolic process	5/278	236/18866	0.268948	0.542051	0.510741	5	PLA2G4F/MFSD2A/AKR1B10/FABP6/CYP4A11
GO:0003002	regionalization	7/278	355/18866	0.270305	0.544464	0.513015	7	TDRD5/HES2/DKK1/HNF1B/HOXD9/FOXJ1/CDX2
GO:0035914	skeletal muscle cell differentiation	2/278	69/18866	0.270443	0.544464	0.513015	2	ANKRD33/ANKRD1
GO:0070252	actin-mediated cell contraction	3/278	123/18866	0.27216	0.547317	0.515702	3	CTNNA3/TNNT2/ADORA1
GO:1904375	regulation of protein localization to cell periphery	3/278	123/18866	0.27216	0.547317	0.515702	3	LYPD1/ARHGEF16/KCNJ11
GO:0001756	somitogenesis	2/278	70/18866	0.275913	0.548794	0.517095	2	DKK1/CDX2
GO:0006901	vesicle coating	2/278	70/18866	0.275913	0.548794	0.517095	2	FOLR1/AREG
GO:0008088	axo-dendritic transport	2/278	70/18866	0.275913	0.548794	0.517095	2	KLC3/KIF5A
GO:0050771	negative regulation of axonogenesis	2/278	70/18866	0.275913	0.548794	0.517095	2	SEMA6A/SPP1
GO:0050795	regulation of behavior	2/278	70/18866	0.275913	0.548794	0.517095	2	CNTNAP4/ADORA1
GO:0001736	establishment of planar polarity	3/278	124/18866	0.276154	0.548794	0.517095	3	PSMA8/CTHRC1/DKK1
GO:0007164	establishment of tissue polarity	3/278	124/18866	0.276154	0.548794	0.517095	3	PSMA8/CTHRC1/DKK1
GO:0009063	cellular amino acid catabolic process	3/278	124/18866	0.276154	0.548794	0.517095	3	GADL1/FTCD/GAD1
GO:0022612	gland morphogenesis	3/278	124/18866	0.276154	0.548794	0.517095	3	ESR1/EDA/AREG
GO:0046031	ADP metabolic process	3/278	124/18866	0.276154	0.548794	0.517095	3	HKDC1/PFKP/ALDOB
GO:0051101	regulation of DNA binding	3/278	124/18866	0.276154	0.548794	0.517095	3	ANKRD33/TRIM6/IRF4
GO:0061982	meiosis I cell cycle process	3/278	124/18866	0.276154	0.548794	0.517095	3	PSMA8/CCNE1/BRDT
GO:0001573	ganglioside metabolic process	1/278	22/18866	0.278755	0.548794	0.517095	1	B4GALNT1
GO:0006067	ethanol metabolic process	1/278	22/18866	0.278755	0.548794	0.517095	1	ADH1A
GO:0009220	pyrimidine ribonucleotide biosynthetic process	1/278	22/18866	0.278755	0.548794	0.517095	1	UPP2
GO:0009235	cobalamin metabolic process	1/278	22/18866	0.278755	0.548794	0.517095	1	ABCC1
GO:0010499	proteasomal ubiquitin-independent protein catabolic process	1/278	22/18866	0.278755	0.548794	0.517095	1	PSMA8
GO:0034104	negative regulation of tissue remodeling	1/278	22/18866	0.278755	0.548794	0.517095	1	CARTPT
GO:0035809	regulation of urine volume	1/278	22/18866	0.278755	0.548794	0.517095	1	NPPB
GO:0036344	platelet morphogenesis	1/278	22/18866	0.278755	0.548794	0.517095	1	CLEC1B
GO:0042438	melanin biosynthetic process	1/278	22/18866	0.278755	0.548794	0.517095	1	SLC7A11
GO:0042454	ribonucleoside catabolic process	1/278	22/18866	0.278755	0.548794	0.517095	1	UPP2
GO:0042749	regulation of circadian sleep/wake cycle	1/278	22/18866	0.278755	0.548794	0.517095	1	ADORA1
GO:0045061	thymic T cell selection	1/278	22/18866	0.278755	0.548794	0.517095	1	TOX
GO:0046058	cAMP metabolic process	1/278	22/18866	0.278755	0.548794	0.517095	1	PTHLH
GO:0050802	circadian sleep/wake cycle, sleep	1/278	22/18866	0.278755	0.548794	0.517095	1	ADORA1
GO:0051291	protein heterooligomerization	1/278	22/18866	0.278755	0.548794	0.517095	1	GRIN2B
GO:0055093	response to hyperoxia	1/278	22/18866	0.278755	0.548794	0.517095	1	EPO
GO:0060487	lung epithelial cell differentiation	1/278	22/18866	0.278755	0.548794	0.517095	1	FOXJ1
GO:0060972	left/right pattern formation	1/278	22/18866	0.278755	0.548794	0.517095	1	FOXJ1
GO:0061339	establishment or maintenance of monopolar cell polarity	1/278	22/18866	0.278755	0.548794	0.517095	1	FOXJ1
GO:0071467	cellular response to pH	1/278	22/18866	0.278755	0.548794	0.517095	1	AQP10
GO:0090189	regulation of branching involved in ureteric bud morphogenesis	1/278	22/18866	0.278755	0.548794	0.517095	1	HNF1B
GO:1901685	glutathione derivative metabolic process	1/278	22/18866	0.278755	0.548794	0.517095	1	GSTA2
GO:1901687	glutathione derivative biosynthetic process	1/278	22/18866	0.278755	0.548794	0.517095	1	GSTA2
GO:1901739	regulation of myoblast fusion	1/278	22/18866	0.278755	0.548794	0.517095	1	GDF15
GO:1901798	positive regulation of signal transduction by p53 class mediator	1/278	22/18866	0.278755	0.548794	0.517095	1	ANKRD1
GO:1903019	negative regulation of glycoprotein metabolic process	1/278	22/18866	0.278755	0.548794	0.517095	1	BACE2
GO:2000479	regulation of cAMP-dependent protein kinase activity	1/278	22/18866	0.278755	0.548794	0.517095	1	NPFFR2
GO:0050803	regulation of synapse structure or activity	5/278	240/18866	0.28022	0.551381	0.519532	5	LINGO2/SLC7A11/DKK1/NRCAM/GRIN2B
GO:0015800	acidic amino acid transport	2/278	71/18866	0.281381	0.552177	0.520282	2	SLC7A11/ADORA1
GO:0035690	cellular response to drug	2/278	71/18866	0.281381	0.552177	0.520282	2	ANKRD1/PDE2A
GO:0042531	positive regulation of tyrosine phosphorylation of STAT protein	2/278	71/18866	0.281381	0.552177	0.520282	2	GHR/EPO
GO:0042982	amyloid precursor protein metabolic process	2/278	71/18866	0.281381	0.552177	0.520282	2	BACE2/UNC13A
GO:0061180	mammary gland epithelium development	2/278	71/18866	0.281381	0.552177	0.520282	2	ESR1/AREG
GO:0001818	negative regulation of cytokine production	7/278	360/18866	0.281734	0.552574	0.520656	7	CD24/NLRP7/PGLYRP2/HAVCR2/SLC11A1/XCL1/FOXJ1
GO:0050867	positive regulation of cell activation	8/278	421/18866	0.282337	0.55346	0.521491	8	IGLL5/CD24/HAVCR2/TOX/SOX4/XCL1/IGF2/EPO
GO:0043433	negative regulation of DNA-binding transcription factor activity	4/278	183/18866	0.284308	0.555372	0.523292	4	HAVCR2/XCL1/FOXJ1/ESR1
GO:2001235	positive regulation of apoptotic signaling pathway	4/278	183/18866	0.284308	0.555372	0.523292	4	RNF183/PRR7/S100A9/SFN
GO:0042440	pigment metabolic process	2/278	72/18866	0.286845	0.555372	0.523292	2	UGT1A10/SLC7A11
GO:0045600	positive regulation of fat cell differentiation	2/278	72/18866	0.286845	0.555372	0.523292	2	FNDC5/DKKL1
GO:0070988	demethylation	2/278	72/18866	0.286845	0.555372	0.523292	2	TOX/CYP2C9
GO:0038061	NIK/NF-kappaB signaling	4/278	184/18866	0.287596	0.555372	0.523292	4	PSMA8/HAVCR2/CARD14/EDA
GO:0090090	negative regulation of canonical Wnt signaling pathway	4/278	184/18866	0.287596	0.555372	0.523292	4	PSMA8/CTHRC1/DKKL1/DKK1
GO:0030326	embryonic limb morphogenesis	3/278	127/18866	0.288171	0.555372	0.523292	3	DKK1/TBX4/HOXD9
GO:0035113	embryonic appendage morphogenesis	3/278	127/18866	0.288171	0.555372	0.523292	3	DKK1/TBX4/HOXD9
GO:0071621	granulocyte chemotaxis	3/278	127/18866	0.288171	0.555372	0.523292	3	XCL1/CCL13/S100A9
GO:0001956	positive regulation of neurotransmitter secretion	1/278	23/18866	0.289395	0.555372	0.523292	1	UNC13A
GO:0003283	atrial septum development	1/278	23/18866	0.289395	0.555372	0.523292	1	SOX4
GO:0006063	uronic acid metabolic process	1/278	23/18866	0.289395	0.555372	0.523292	1	UGT1A10
GO:0006582	melanin metabolic process	1/278	23/18866	0.289395	0.555372	0.523292	1	SLC7A11
GO:0009226	nucleotide-sugar biosynthetic process	1/278	23/18866	0.289395	0.555372	0.523292	1	RENBP
GO:0010866	regulation of triglyceride biosynthetic process	1/278	23/18866	0.289395	0.555372	0.523292	1	MFSD2A
GO:0015813	L-glutamate transmembrane transport	1/278	23/18866	0.289395	0.555372	0.523292	1	SLC7A11
GO:0016048	detection of temperature stimulus	1/278	23/18866	0.289395	0.555372	0.523292	1	ADORA1
GO:0019585	glucuronate metabolic process	1/278	23/18866	0.289395	0.555372	0.523292	1	UGT1A10
GO:0030539	male genitalia development	1/278	23/18866	0.289395	0.555372	0.523292	1	SRD5A2
GO:0031639	plasminogen activation	1/278	23/18866	0.289395	0.555372	0.523292	1	CLEC3B
GO:0032098	regulation of appetite	1/278	23/18866	0.289395	0.555372	0.523292	1	CARTPT
GO:0032799	low-density lipoprotein receptor particle metabolic process	1/278	23/18866	0.289395	0.555372	0.523292	1	VLDLR
GO:0035458	cellular response to interferon-beta	1/278	23/18866	0.289395	0.555372	0.523292	1	TRIM6
GO:0035743	CD4-positive, alpha-beta T cell cytokine production	1/278	23/18866	0.289395	0.555372	0.523292	1	XCL1
GO:0043576	regulation of respiratory gaseous exchange	1/278	23/18866	0.289395	0.555372	0.523292	1	ADORA1
GO:0044458	motile cilium assembly	1/278	23/18866	0.289395	0.555372	0.523292	1	FOXJ1
GO:0046135	pyrimidine nucleoside catabolic process	1/278	23/18866	0.289395	0.555372	0.523292	1	UPP2
GO:0048714	positive regulation of oligodendrocyte differentiation	1/278	23/18866	0.289395	0.555372	0.523292	1	TENM4
GO:0050951	sensory perception of temperature stimulus	1/278	23/18866	0.289395	0.555372	0.523292	1	ADORA1
GO:0060149	negative regulation of posttranscriptional gene silencing	1/278	23/18866	0.289395	0.555372	0.523292	1	ESR1
GO:0060479	lung cell differentiation	1/278	23/18866	0.289395	0.555372	0.523292	1	FOXJ1
GO:0060967	negative regulation of gene silencing by RNA	1/278	23/18866	0.289395	0.555372	0.523292	1	ESR1
GO:0071577	zinc ion transmembrane transport	1/278	23/18866	0.289395	0.555372	0.523292	1	SLC30A8
GO:0072215	regulation of metanephros development	1/278	23/18866	0.289395	0.555372	0.523292	1	HNF1B
GO:0072677	eosinophil migration	1/278	23/18866	0.289395	0.555372	0.523292	1	CCL13
GO:1903077	negative regulation of protein localization to plasma membrane	1/278	23/18866	0.289395	0.555372	0.523292	1	LYPD1
GO:2000050	regulation of non-canonical Wnt signaling pathway	1/278	23/18866	0.289395	0.555372	0.523292	1	DKK1
GO:2000178	negative regulation of neural precursor cell proliferation	1/278	23/18866	0.289395	0.555372	0.523292	1	SPINT1
GO:2000726	negative regulation of cardiac muscle cell differentiation	1/278	23/18866	0.289395	0.555372	0.523292	1	DKK1
GO:0043588	skin development	8/278	425/18866	0.290861	0.557891	0.525666	8	FA2H/GAL/KRT23/DKK1/SFN/ETV4/EDA/DSG3
GO:0014013	regulation of gliogenesis	3/278	128/18866	0.292186	0.558899	0.526616	3	LIN28A/TENM4/SPINT1
GO:0005977	glycogen metabolic process	2/278	73/18866	0.292305	0.558899	0.526616	2	PHLDA2/IGF2
GO:0006487	protein N-linked glycosylation	2/278	73/18866	0.292305	0.558899	0.526616	2	DERL3/GAL3ST1
GO:0072401	signal transduction involved in DNA integrity checkpoint	2/278	73/18866	0.292305	0.558899	0.526616	2	SOX4/SFN
GO:0072422	signal transduction involved in DNA damage checkpoint	2/278	73/18866	0.292305	0.558899	0.526616	2	SOX4/SFN
GO:0090114	COPII-coated vesicle budding	2/278	73/18866	0.292305	0.558899	0.526616	2	FOLR1/AREG
GO:0009913	epidermal cell differentiation	7/278	365/18866	0.293281	0.559325	0.527018	7	FA2H/MCOLN3/KRT23/SULT2B1/SFN/ETV4/DSG3
GO:0009260	ribonucleotide biosynthetic process	4/278	186/18866	0.294186	0.559325	0.527018	4	UPP2/ELOVL7/NPPB/GUCY2D
GO:0000041	transition metal ion transport	3/278	129/18866	0.296205	0.559325	0.527018	3	ATP6V0D2/SLC30A8/SLC11A1
GO:0002576	platelet degranulation	3/278	129/18866	0.296205	0.559325	0.527018	3	CLEC3B/SPP2/IGF2
GO:0070372	regulation of ERK1 and ERK2 cascade	6/278	306/18866	0.297271	0.559325	0.527018	6	HAVCR2/WNK2/SEMA6A/XCL1/CCL13/EPO
GO:0002285	lymphocyte activation involved in immune response	4/278	187/18866	0.297489	0.559325	0.527018	4	PGLYRP2/HAVCR2/SLC11A1/IRF4
GO:0061138	morphogenesis of a branching epithelium	4/278	187/18866	0.297489	0.559325	0.527018	4	HNF1B/SPINT1/ESR1/AREG
GO:0006073	cellular glucan metabolic process	2/278	74/18866	0.297759	0.559325	0.527018	2	PHLDA2/IGF2
GO:0006801	superoxide metabolic process	2/278	74/18866	0.297759	0.559325	0.527018	2	NCF2/NQO1
GO:0032024	positive regulation of insulin secretion	2/278	74/18866	0.297759	0.559325	0.527018	2	SLC30A8/SOX4
GO:0036465	synaptic vesicle recycling	2/278	74/18866	0.297759	0.559325	0.527018	2	SYT8/SNCG
GO:0043507	positive regulation of JUN kinase activity	2/278	74/18866	0.297759	0.559325	0.527018	2	BIRC7/DKK1
GO:0044042	glucan metabolic process	2/278	74/18866	0.297759	0.559325	0.527018	2	PHLDA2/IGF2
GO:0046503	glycerolipid catabolic process	2/278	74/18866	0.297759	0.559325	0.527018	2	PLA2G4F/FABP6
GO:0048199	vesicle targeting, to, from or within Golgi	2/278	74/18866	0.297759	0.559325	0.527018	2	FOLR1/AREG
GO:0051865	protein autoubiquitination	2/278	74/18866	0.297759	0.559325	0.527018	2	RNF183/TRIM17
GO:0072395	signal transduction involved in cell cycle checkpoint	2/278	74/18866	0.297759	0.559325	0.527018	2	SOX4/SFN
GO:0086003	cardiac muscle cell contraction	2/278	74/18866	0.297759	0.559325	0.527018	2	CTNNA3/ADORA1
GO:2001259	positive regulation of cation channel activity	2/278	74/18866	0.297759	0.559325	0.527018	2	GAL/KCNJ11
GO:0002283	neutrophil activation involved in immune response	9/278	490/18866	0.297855	0.559325	0.527018	9	SIGLEC14/LPCAT1/SLC11A1/S100A9/RNASE2/CFP/OLR1/DNASE1L3/MS4A3
GO:0051098	regulation of binding	7/278	367/18866	0.297929	0.559325	0.527018	7	ANKRD33/TRIM6/CTHRC1/DKK1/PHLDA2/IRF4/CRMP1
GO:0045088	regulation of innate immune response	6/278	307/18866	0.299828	0.559325	0.527018	6	TREML4/MUC15/PSMA8/TRIM6/HAVCR2/NCR1
GO:0001759	organ induction	1/278	24/18866	0.299879	0.559325	0.527018	1	DKK1
GO:0002719	negative regulation of cytokine production involved in immune response	1/278	24/18866	0.299879	0.559325	0.527018	1	XCL1
GO:0003181	atrioventricular valve morphogenesis	1/278	24/18866	0.299879	0.559325	0.527018	1	SOX4
GO:0007141	male meiosis I	1/278	24/18866	0.299879	0.559325	0.527018	1	BRDT
GO:0009218	pyrimidine ribonucleotide metabolic process	1/278	24/18866	0.299879	0.559325	0.527018	1	UPP2
GO:0010881	regulation of cardiac muscle contraction by regulation of the release of sequestered calcium ion	1/278	24/18866	0.299879	0.559325	0.527018	1	CASQ2
GO:0014850	response to muscle activity	1/278	24/18866	0.299879	0.559325	0.527018	1	FNDC5
GO:0021544	subpallium development	1/278	24/18866	0.299879	0.559325	0.527018	1	SLC7A11
GO:0031342	negative regulation of cell killing	1/278	24/18866	0.299879	0.559325	0.527018	1	HAVCR2
GO:0032331	negative regulation of chondrocyte differentiation	1/278	24/18866	0.299879	0.559325	0.527018	1	PTHLH
GO:0032891	negative regulation of organic acid transport	1/278	24/18866	0.299879	0.559325	0.527018	1	ADORA1
GO:0034123	positive regulation of toll-like receptor signaling pathway	1/278	24/18866	0.299879	0.559325	0.527018	1	TREML4
GO:0042738	exogenous drug catabolic process	1/278	24/18866	0.299879	0.559325	0.527018	1	CYP2C9
GO:0044550	secondary metabolite biosynthetic process	1/278	24/18866	0.299879	0.559325	0.527018	1	SLC7A11
GO:0046628	positive regulation of insulin receptor signaling pathway	1/278	24/18866	0.299879	0.559325	0.527018	1	IGF2
GO:0046835	carbohydrate phosphorylation	1/278	24/18866	0.299879	0.559325	0.527018	1	HKDC1
GO:0060295	regulation of cilium movement involved in cell motility	1/278	24/18866	0.299879	0.559325	0.527018	1	TEX101
GO:0086064	cell communication by electrical coupling involved in cardiac conduction	1/278	24/18866	0.299879	0.559325	0.527018	1	ATP1A3
GO:0090103	cochlea morphogenesis	1/278	24/18866	0.299879	0.559325	0.527018	1	CTHRC1
GO:0090208	positive regulation of triglyceride metabolic process	1/278	24/18866	0.299879	0.559325	0.527018	1	MFSD2A
GO:0090335	regulation of brown fat cell differentiation	1/278	24/18866	0.299879	0.559325	0.527018	1	FNDC5
GO:0098581	detection of external biotic stimulus	1/278	24/18866	0.299879	0.559325	0.527018	1	PGLYRP2
GO:0098743	cell aggregation	1/278	24/18866	0.299879	0.559325	0.527018	1	COL11A1
GO:1902019	regulation of cilium-dependent cell motility	1/278	24/18866	0.299879	0.559325	0.527018	1	TEX101
GO:1903429	regulation of cell maturation	1/278	24/18866	0.299879	0.559325	0.527018	1	PAEP
GO:2000637	positive regulation of gene silencing by miRNA	1/278	24/18866	0.299879	0.559325	0.527018	1	LIN28A
GO:0002479	antigen processing and presentation of exogenous peptide antigen via MHC class I, TAP-dependent	2/278	75/18866	0.303207	0.564092	0.531509	2	PSMA8/NCF2
GO:0008344	adult locomotory behavior	2/278	75/18866	0.303207	0.564092	0.531509	2	SNCG/HOXD9
GO:0032602	chemokine production	2/278	75/18866	0.303207	0.564092	0.531509	2	HAVCR2/S100A9
GO:0048844	artery morphogenesis	2/278	75/18866	0.303207	0.564092	0.531509	2	SOX4/FOLR1
GO:0061844	antimicrobial humoral immune response mediated by antimicrobial peptide	2/278	75/18866	0.303207	0.564092	0.531509	2	CCL13/S100A9
GO:0003206	cardiac chamber morphogenesis	3/278	131/18866	0.304253	0.565461	0.532799	3	TNNT2/SOX4/COL11A1
GO:0044106	cellular amine metabolic process	3/278	131/18866	0.304253	0.565461	0.532799	3	PSMA8/SLC7A11/NQO1
GO:0051048	negative regulation of secretion	4/278	190/18866	0.307423	0.570435	0.537485	4	CARTPT/TFF2/KCNJ11/ADORA1
GO:0003281	ventricular septum development	2/278	76/18866	0.308648	0.570435	0.537485	2	SOX4/PDE2A
GO:0008306	associative learning	2/278	76/18866	0.308648	0.570435	0.537485	2	SLC7A11/NPTX2
GO:0010954	positive regulation of protein processing	1/278	25/18866	0.310209	0.570435	0.537485	1	CLEC3B
GO:0015874	norepinephrine transport	1/278	25/18866	0.310209	0.570435	0.537485	1	SLC22A1
GO:0021895	cerebral cortex neuron differentiation	1/278	25/18866	0.310209	0.570435	0.537485	1	TOX
GO:0022410	circadian sleep/wake cycle process	1/278	25/18866	0.310209	0.570435	0.537485	1	ADORA1
GO:0032104	regulation of response to extracellular stimulus	1/278	25/18866	0.310209	0.570435	0.537485	1	CARTPT
GO:0032107	regulation of response to nutrient levels	1/278	25/18866	0.310209	0.570435	0.537485	1	CARTPT
GO:0032647	regulation of interferon-alpha production	1/278	25/18866	0.310209	0.570435	0.537485	1	HAVCR2
GO:0034162	toll-like receptor 9 signaling pathway	1/278	25/18866	0.310209	0.570435	0.537485	1	HAVCR2
GO:0035336	long-chain fatty-acyl-CoA metabolic process	1/278	25/18866	0.310209	0.570435	0.537485	1	ELOVL7
GO:0045992	negative regulation of embryonic development	1/278	25/18866	0.310209	0.570435	0.537485	1	DKK1
GO:0046697	decidualization	1/278	25/18866	0.310209	0.570435	0.537485	1	SPP1
GO:0060148	positive regulation of posttranscriptional gene silencing	1/278	25/18866	0.310209	0.570435	0.537485	1	LIN28A
GO:0060575	intestinal epithelial cell differentiation	1/278	25/18866	0.310209	0.570435	0.537485	1	CDX2
GO:0061217	regulation of mesonephros development	1/278	25/18866	0.310209	0.570435	0.537485	1	HNF1B
GO:0062149	detection of stimulus involved in sensory perception of pain	1/278	25/18866	0.310209	0.570435	0.537485	1	ADORA1
GO:1904376	negative regulation of protein localization to cell periphery	1/278	25/18866	0.310209	0.570435	0.537485	1	LYPD1
GO:1905564	positive regulation of vascular endothelial cell proliferation	1/278	25/18866	0.310209	0.570435	0.537485	1	IGF2
GO:2000679	positive regulation of transcription regulatory region DNA binding	1/278	25/18866	0.310209	0.570435	0.537485	1	TRIM6
GO:0006165	nucleoside diphosphate phosphorylation	3/278	133/18866	0.31231	0.57372	0.540581	3	HKDC1/PFKP/ALDOB
GO:0042770	signal transduction in response to DNA damage	3/278	133/18866	0.31231	0.57372	0.540581	3	ANKRD1/SOX4/SFN
GO:0014015	positive regulation of gliogenesis	2/278	77/18866	0.31408	0.576097	0.542821	2	TENM4/SPINT1
GO:0032413	negative regulation of ion transmembrane transporter activity	2/278	77/18866	0.31408	0.576097	0.542821	2	EPO/CASQ2
GO:0022604	regulation of cell morphogenesis	9/278	499/18866	0.316071	0.576097	0.542821	9	MFSD2A/SYT3/SEMA6A/UNC13A/RIMS2/RASAL1/SPP1/CCL13/NRCAM
GO:0071333	cellular response to glucose stimulus	3/278	134/18866	0.316341	0.576097	0.542821	3	LIN28A/SOX4/KCNJ11
GO:0030217	T cell differentiation	5/278	253/18866	0.317431	0.576097	0.542821	5	PRR7/TOX/SOX4/IRF4/FOXJ1
GO:0051896	regulation of protein kinase B signaling	5/278	253/18866	0.317431	0.576097	0.542821	5	LIN28A/GDF15/IGF2/ESR1/AREG
GO:0043367	CD4-positive, alpha-beta T cell differentiation	2/278	78/18866	0.319503	0.576097	0.542821	2	TOX/IRF4
GO:0043900	regulation of multi-organism process	2/278	78/18866	0.319503	0.576097	0.542821	2	CACNA1H/PAEP
GO:0090092	regulation of transmembrane receptor protein serine/threonine kinase signaling pathway	5/278	254/18866	0.320322	0.576097	0.542821	5	VEPH1/DKK1/GDF15/FOLR1/BMP8B
[truncated: 7,088 more rows]

## Sheet: Table S5
Table-S5: Enrichment analysis of ICI score (KEGG gene sets)
High ICI score Group
NAME	SIZE	ES	NES	NOM p-val	FDR q-val	FWER p-val	RANK AT MAX	LEADING EDGE
KEGG_RETINOL_METABOLISM	64	0.756918	2.24633	0	0.0028938	0.002	1579	tags=61%, list=8%, signal=66%
KEGG_DRUG_METABOLISM_CYTOCHROME_P450	70	0.75249	2.22249	0	0.0014469	0.002	1824	tags=66%, list=9%, signal=72%
KEGG_GLYCINE_SERINE_AND_THREONINE_METABOLISM	31	0.818695	2.17296	0	0.00234199	0.006	1289	tags=65%, list=7%, signal=69%
KEGG_TRYPTOPHAN_METABOLISM	39	0.753266	2.14079	0	0.00314026	0.012	961	tags=56%, list=5%, signal=59%
KEGG_VALINE_LEUCINE_AND_ISOLEUCINE_DEGRADATION	43	0.831138	2.12956	0	0.00277313	0.013	1252	tags=70%, list=6%, signal=74%
KEGG_FATTY_ACID_METABOLISM	42	0.835048	2.09159	0	0.00353266	0.022	1712	tags=81%, list=9%, signal=88%
KEGG_PRIMARY_BILE_ACID_BIOSYNTHESIS	16	0.905645	2.07088	0	0.00387137	0.028	1081	tags=75%, list=5%, signal=79%
KEGG_METABOLISM_OF_XENOBIOTICS_BY_CYTOCHROME_P450	68	0.673145	2.0429	0	0.00391356	0.032	2015	tags=57%, list=10%, signal=64%
KEGG_PPAR_SIGNALING_PATHWAY	69	0.632905	2.02077	0	0.00487429	0.043	1041	tags=38%, list=5%, signal=40%
KEGG_PEROXISOME	78	0.679198	2.11927	0.00194932	0.00321246	0.019	1264	tags=51%, list=6%, signal=55%
KEGG_BUTANOATE_METABOLISM	34	0.755885	2.06138	0.00198807	0.00363093	0.03	1252	tags=62%, list=6%, signal=66%
KEGG_BETA_ALANINE_METABOLISM	22	0.737262	1.92636	0.00390625	0.00941531	0.105	792	tags=59%, list=4%, signal=61%
KEGG_STEROID_HORMONE_BIOSYNTHESIS	55	0.650121	1.98532	0.00424628	0.00613511	0.063	2033	tags=47%, list=10%, signal=53%
KEGG_NATURAL_KILLER_CELL_MEDIATED_CYTOTOXICITY	31	0.754688	2.018	0.00604839	0.00460437	0.045	1467	tags=65%, list=7%, signal=70%
KEGG_HISTIDINE_METABOLISM	28	0.610351	1.83277	0.00614754	0.0209656	0.231	1782	tags=61%, list=9%, signal=67%
KEGG_TYROSINE_METABOLISM	40	0.589612	1.89093	0.00616016	0.0127899	0.141	1926	tags=52%, list=10%, signal=58%
KEGG_COMPLEMENT_AND_COAGULATION_CASCADES	69	0.664198	1.95347	0.00785855	0.0081643	0.088	1568	tags=55%, list=8%, signal=60%
KEGG_DRUG_METABOLISM_OTHER_ENZYMES	51	0.558728	1.81974	0.00816326	0.0223542	0.25	1185	tags=47%, list=6%, signal=50%
KEGG_LIMONENE_AND_PINENE_DEGRADATION	9	0.824267	1.73282	0.011811	0.0334233	0.425	1252	tags=78%, list=6%, signal=83%
KEGG_LINOLEIC_ACID_METABOLISM	29	0.549704	1.74613	0.0120482	0.0309306	0.386	1076	tags=31%, list=5%, signal=33%
KEGG_PYRUVATE_METABOLISM	40	0.55046	1.77772	0.0159363	0.0272567	0.328	938	tags=38%, list=5%, signal=39%
KEGG_ARGININE_AND_PROLINE_METABOLISM	53	0.522946	1.77374	0.0160966	0.0266956	0.334	1504	tags=53%, list=8%, signal=57%
KEGG_T_CELL_RECEPTOR_SIGNALING_PATHWAY	25	0.696527	1.80891	0.0177866	0.0225523	0.264	1540	tags=56%, list=8%, signal=61%
KEGG_STARCH_AND_SUCROSE_METABOLISM	51	0.500953	1.69362	0.0197239	0.042594	0.513	1706	tags=41%, list=9%, signal=45%
KEGG_PENTOSE_AND_GLUCURONATE_INTERCONVERSIONS	28	0.602027	1.67826	0.0242915	0.0447659	0.538	1622	tags=46%, list=8%, signal=51%
KEGG_ALANINE_ASPARTATE_AND_GLUTAMATE_METABOLISM	30	0.520556	1.6443	0.0338645	0.0538522	0.614	1260	tags=57%, list=6%, signal=60%
KEGG_PHENYLALANINE_METABOLISM	17	0.55958	1.53762	0.0344828	0.0890033	0.817	1782	tags=53%, list=9%, signal=58%
KEGG_ARACHIDONIC_ACID_METABOLISM	58	0.370026	1.43993	0.039501	0.139036	0.917	1076	tags=22%, list=5%, signal=24%
KEGG_GLYOXYLATE_AND_DICARBOXYLATE_METABOLISM	16	0.552492	1.54876	0.0459082	0.0892996	0.807	584	tags=38%, list=3%, signal=39%
KEGG_LYSINE_DEGRADATION	39	0.532427	1.58233	0.0529412	0.0751689	0.756	932	tags=38%, list=5%, signal=40%
KEGG_GLYCOLYSIS_GLUCONEOGENESIS	62	0.431036	1.53778	0.054326	0.0918781	0.817	1782	tags=39%, list=9%, signal=42%
KEGG_BIOSYNTHESIS_OF_UNSATURATED_FATTY_ACIDS	20	0.607364	1.58362	0.0576132	0.0772765	0.753	1723	tags=45%, list=9%, signal=49%
KEGG_ABC_TRANSPORTERS	44	0.429507	1.45222	0.0711462	0.134048	0.909	1439	tags=30%, list=7%, signal=32%
KEGG_PORPHYRIN_AND_CHLOROPHYLL_METABOLISM	40	0.464276	1.43878	0.0936255	0.135989	0.917	1595	tags=35%, list=8%, signal=38%
KEGG_CITRATE_CYCLE_TCA_CYCLE	30	0.559962	1.51442	0.111789	0.097342	0.849	1114	tags=37%, list=6%, signal=39%
KEGG_FOLATE_BIOSYNTHESIS	10	0.52934	1.33547	0.145749	0.21402	0.975	9281	tags=100%, list=47%, signal=189%
KEGG_CYSTEINE_AND_METHIONINE_METABOLISM	34	0.370721	1.29861	0.173004	0.243892	0.982	461	tags=26%, list=2%, signal=27%
KEGG_TAURINE_AND_HYPOTAURINE_METABOLISM	10	0.438343	1.14722	0.268537	0.401944	0.999	348	tags=30%, list=2%, signal=31%
KEGG_ADIPOCYTOKINE_SIGNALING_PATHWAY	67	0.301622	1.12901	0.278226	0.406069	0.999	1041	tags=22%, list=5%, signal=24%
KEGG_NITROGEN_METABOLISM	23	0.388312	1.15628	0.28172	0.400948	0.999	1110	tags=35%, list=6%, signal=37%
KEGG_ONE_CARBON_POOL_BY_FOLATE	17	0.385669	1.14486	0.285429	0.394781	0.999	1110	tags=35%, list=6%, signal=37%
KEGG_OLFACTORY_TRANSDUCTION	384	0.244448	1.10324	0.298137	0.429063	0.999	12411	tags=98%, list=63%, signal=259%
KEGG_PROXIMAL_TUBULE_BICARBONATE_RECLAMATION	23	0.356915	1.07733	0.345756	0.453314	1	946	tags=26%, list=5%, signal=27%
KEGG_GLYCEROLIPID_METABOLISM	42	0.264879	0.966388	0.49501	0.596646	1	1498	tags=21%, list=8%, signal=23%
KEGG_B_CELL_RECEPTOR_SIGNALING_PATHWAY	17	0.361971	0.882158	0.574181	0.709441	1	1699	tags=29%, list=9%, signal=32%
KEGG_TERPENOID_BACKBONE_BIOSYNTHESIS	15	0.341693	0.854972	0.608	0.703507	1	315	tags=13%, list=2%, signal=14%
KEGG_PANTOTHENATE_AND_COA_BIOSYNTHESIS	16	0.295793	0.861778	0.637066	0.708952	1	550	tags=19%, list=3%, signal=19%
KEGG_NICOTINATE_AND_NICOTINAMIDE_METABOLISM	24	0.259326	0.831905	0.645669	0.706673	1	2104	tags=38%, list=11%, signal=42%
KEGG_RENIN_ANGIOTENSIN_SYSTEM	17	0.320326	0.850487	0.655031	0.695185	1	1217	tags=24%, list=6%, signal=25%
KEGG_GALACTOSE_METABOLISM	26	0.269616	0.865834	0.659449	0.717985	1	1040	tags=19%, list=5%, signal=20%
KEGG_GLUTATHIONE_METABOLISM	48	0.236034	0.820992	0.664062	0.708433	1	1824	tags=27%, list=9%, signal=30%
KEGG_ALPHA_LINOLENIC_ACID_METABOLISM	19	0.253517	0.791111	0.767123	0.736701	1	14717	tags=100%, list=75%, signal=394%
KEGG_VALINE_LEUCINE_AND_ISOLEUCINE_BIOSYNTHESIS	8	0.310831	0.697209	0.827112	0.846714	1	13585	tags=100%, list=69%, signal=322%
KEGG_SELENOAMINO_ACID_METABOLISM	24	0.223985	0.690763	0.84787	0.838956	1	1248	tags=21%, list=6%, signal=22%
KEGG_MATURITY_ONSET_DIABETES_OF_THE_YOUNG	25	0.215579	0.651027	0.90748	0.868079	1	1457	tags=20%, list=7%, signal=22%
KEGG_ALDOSTERONE_REGULATED_SODIUM_REABSORPTION	42	0.164269	0.596266	0.972167	0.904525	1	921	tags=14%, list=5%, signal=15%
Low ICI score Group
NAME	SIZE	ES	NES	NOM p-val	FDR q-val	FWER p-val	RANK AT MAX	LEADING EDGE
KEGG_SPLICEOSOME	125	-0.618408	-1.80448	0	0.92387	0.254	5297	tags=74%, list=27%, signal=100%
KEGG_NON_HOMOLOGOUS_END_JOINING	12	-0.687407	-1.69537	0.00804829	1	0.502	3370	tags=58%, list=17%, signal=70%
KEGG_PATHOGENIC_ESCHERICHIA_COLI_INFECTION	55	-0.512387	-1.65891	0.00998004	0.951443	0.602	5664	tags=56%, list=29%, signal=79%
KEGG_PURINE_METABOLISM	154	-0.386836	-1.55105	0.0159046	0.721301	0.805	8125	tags=56%, list=41%, signal=95%
KEGG_CELL_CYCLE	124	-0.516261	-1.65209	0.0251451	0.749609	0.625	4017	tags=52%, list=20%, signal=65%
KEGG_FC_GAMMA_R_MEDIATED_PHAGOCYTOSIS	92	-0.492293	-1.6287	0.0258964	0.709973	0.668	6729	tags=64%, list=34%, signal=97%
KEGG_ENDOCYTOSIS	179	-0.407975	-1.51405	0.0273973	0.597012	0.853	5369	tags=44%, list=27%, signal=60%
KEGG_ADHERENS_JUNCTION	68	-0.462877	-1.53841	0.0290135	0.687726	0.818	5360	tags=46%, list=27%, signal=62%
KEGG_PYRIMIDINE_METABOLISM	98	-0.436905	-1.59717	0.0300601	0.615545	0.726	5658	tags=52%, list=29%, signal=73%
KEGG_OOCYTE_MEIOSIS	111	-0.41105	-1.51592	0.0346154	0.643604	0.85	5168	tags=43%, list=26%, signal=58%
KEGG_RNA_DEGRADATION	54	-0.491319	-1.51354	0.0357143	0.552739	0.853	8270	tags=74%, list=42%, signal=127%
KEGG_REGULATION_OF_ACTIN_CYTOSKELETON	211	-0.38711	-1.46771	0.0389105	0.546314	0.897	7329	tags=48%, list=37%, signal=76%
KEGG_PATHWAYS_IN_CANCER	322	-0.359497	-1.40232	0.0493097	0.541447	0.943	7183	tags=46%, list=36%, signal=71%
KEGG_BLADDER_CANCER	41	-0.440023	-1.42083	0.0518962	0.535802	0.931	2237	tags=29%, list=11%, signal=33%
KEGG_RENAL_CELL_CARCINOMA	66	-0.447283	-1.42118	0.0596421	0.560304	0.931	5521	tags=50%, list=28%, signal=69%
KEGG_HOMOLOGOUS_RECOMBINATION	26	-0.565231	-1.5103	0.059761	0.523051	0.857	6342	tags=69%, list=32%, signal=102%
KEGG_VASOPRESSIN_REGULATED_WATER_REABSORPTION	44	-0.464636	-1.47442	0.0707269	0.560707	0.894	4078	tags=41%, list=21%, signal=51%
KEGG_GNRH_SIGNALING_PATHWAY	101	-0.374197	-1.39499	0.0710173	0.518198	0.948	9315	tags=60%, list=47%, signal=114%
KEGG_BASE_EXCISION_REPAIR	33	-0.521763	-1.47802	0.073922	0.58377	0.89	4919	tags=52%, list=25%, signal=69%
KEGG_RIBOSOME	87	-0.780313	-1.626	0.0770791	0.600897	0.675	3542	tags=89%, list=18%, signal=107%
KEGG_VEGF_SIGNALING_PATHWAY	76	-0.35379	-1.32638	0.0851927	0.528733	0.978	7132	tags=46%, list=36%, signal=72%
KEGG_DNA_REPLICATION	36	-0.608155	-1.52218	0.0888889	0.683109	0.84	5141	tags=75%, list=26%, signal=101%
KEGG_UBIQUITIN_MEDIATED_PROTEOLYSIS	129	-0.428358	-1.40554	0.0909091	0.555666	0.94	6316	tags=50%, list=32%, signal=74%
KEGG_NOD_LIKE_RECEPTOR_SIGNALING_PATHWAY	61	-0.440884	-1.46029	0.0949495	0.536977	0.9	8637	tags=72%, list=44%, signal=128%
KEGG_SNARE_INTERACTIONS_IN_VESICULAR_TRANSPORT	38	-0.431676	-1.39243	0.0969697	0.50489	0.949	5367	tags=45%, list=27%, signal=61%
KEGG_NUCLEOTIDE_EXCISION_REPAIR	44	-0.488649	-1.45994	0.0988142	0.509497	0.9	7414	tags=66%, list=38%, signal=105%
KEGG_EPITHELIAL_CELL_SIGNALING_IN_HELICOBACTER_PYLORI_INFECTION	68	-0.39526	-1.37353	0.101796	0.531958	0.959	9663	tags=72%, list=49%, signal=141%
KEGG_ETHER_LIPID_METABOLISM	30	-0.384328	-1.31758	0.104536	0.518066	0.979	6729	tags=43%, list=34%, signal=66%
KEGG_MAPK_SIGNALING_PATHWAY	266	-0.317744	-1.28797	0.105675	0.471901	0.986	8126	tags=48%, list=41%, signal=80%
KEGG_NOTCH_SIGNALING_PATHWAY	47	-0.440917	-1.40077	0.105691	0.523608	0.943	4655	tags=45%, list=24%, signal=58%
KEGG_PROGESTERONE_MEDIATED_OOCYTE_MATURATION	85	-0.385658	-1.35905	0.106667	0.513716	0.965	5521	tags=44%, list=28%, signal=60%
KEGG_GLYCOSAMINOGLYCAN_BIOSYNTHESIS_HEPARAN_SULFATE	26	-0.450901	-1.33513	0.117296	0.540191	0.976	8045	tags=62%, list=41%, signal=104%
KEGG_TIGHT_JUNCTION	129	-0.333505	-1.30399	0.122772	0.495393	0.984	6455	tags=38%, list=33%, signal=56%
KEGG_CYTOSOLIC_DNA_SENSING_PATHWAY	53	-0.397873	-1.35472	0.125	0.508578	0.967	8311	tags=49%, list=42%, signal=85%
KEGG_CHRONIC_MYELOID_LEUKEMIA	73	-0.405933	-1.32854	0.131373	0.539125	0.977	8336	tags=59%, list=42%, signal=102%
KEGG_RIG_I_LIKE_RECEPTOR_SIGNALING_PATHWAY	69	-0.36536	-1.30733	0.132924	0.513848	0.983	8573	tags=49%, list=43%, signal=87%
KEGG_LEISHMANIA_INFECTION	69	-0.479242	-1.45685	0.13442	0.491303	0.904	8541	tags=75%, list=43%, signal=133%
KEGG_GLYCOSAMINOGLYCAN_BIOSYNTHESIS_CHONDROITIN_SULFATE	22	-0.479298	-1.3664	0.137331	0.513911	0.962	7779	tags=68%, list=39%, signal=113%
KEGG_RIBOFLAVIN_METABOLISM	14	-0.479972	-1.31996	0.141717	0.526961	0.979	9277	tags=79%, list=47%, signal=148%
KEGG_THYROID_CANCER	29	-0.431604	-1.30496	0.146881	0.50597	0.984	6595	tags=48%, list=33%, signal=72%
KEGG_WNT_SIGNALING_PATHWAY	150	-0.340398	-1.27041	0.153693	0.475396	0.988	9723	tags=57%, list=49%, signal=112%
KEGG_VIBRIO_CHOLERAE_INFECTION	52	-0.376863	-1.28538	0.154309	0.466546	0.986	7837	tags=60%, list=40%, signal=99%
KEGG_PROTEIN_EXPORT	22	-0.507441	-1.37208	0.16632	0.517354	0.961	7785	tags=73%, list=39%, signal=120%
KEGG_PANCREATIC_CANCER	69	-0.399257	-1.29613	0.166667	0.500405	0.985	8164	tags=59%, list=41%, signal=101%
KEGG_FC_EPSILON_RI_SIGNALING_PATHWAY	79	-0.342673	-1.24937	0.17	0.496098	0.993	7563	tags=47%, list=38%, signal=76%
KEGG_GLYCEROPHOSPHOLIPID_METABOLISM	72	-0.3182	-1.22471	0.171154	0.485066	0.995	2506	tags=24%, list=13%, signal=27%
KEGG_AXON_GUIDANCE	128	-0.369019	-1.2956	0.176829	0.489787	0.985	8638	tags=56%, list=44%, signal=99%
KEGG_PHOSPHATIDYLINOSITOL_SIGNALING_SYSTEM	76	-0.371939	-1.24232	0.193227	0.489339	0.993	7085	tags=53%, list=36%, signal=82%
KEGG_BASAL_TRANSCRIPTION_FACTORS	35	-0.400596	-1.24937	0.194444	0.486558	0.993	8641	tags=60%, list=44%, signal=107%
KEGG_LYSOSOME	121	-0.35621	-1.26712	0.195171	0.472015	0.989	8483	tags=57%, list=43%, signal=99%
KEGG_T_CELL_RECEPTOR_SIGNALING_PATHWAY	107	-0.406977	-1.31346	0.196755	0.514281	0.98	8410	tags=64%, list=43%, signal=110%
KEGG_GAP_JUNCTION	87	-0.353508	-1.23858	0.200385	0.469696	0.993	8194	tags=54%, list=42%, signal=92%
KEGG_MISMATCH_REPAIR	23	-0.520622	-1.28871	0.202899	0.49172	0.986	7414	tags=74%, list=38%, signal=118%
KEGG_RNA_POLYMERASE	29	-0.461028	-1.28801	0.208421	0.482368	0.986	5232	tags=52%, list=27%, signal=70%
KEGG_NEUROTROPHIN_SIGNALING_PATHWAY	125	-0.355901	-1.24161	0.209393	0.481501	0.993	8024	tags=54%, list=41%, signal=90%
KEGG_P53_SIGNALING_PATHWAY	66	-0.342865	-1.22343	0.210938	0.478935	0.995	6571	tags=42%, list=33%, signal=63%
KEGG_INOSITOL_PHOSPHATE_METABOLISM	54	-0.38041	-1.23905	0.219178	0.477366	0.993	6376	tags=54%, list=32%, signal=79%
KEGG_MTOR_SIGNALING_PATHWAY	51	-0.364052	-1.1943	0.2249	0.482254	0.996	10151	tags=73%, list=52%, signal=149%
KEGG_GLIOMA	65	-0.336684	-1.20134	0.234733	0.478904	0.995	7477	tags=46%, list=38%, signal=74%
KEGG_TOLL_LIKE_RECEPTOR_SIGNALING_PATHWAY	102	-0.342146	-1.21868	0.235537	0.479525	0.995	8758	tags=49%, list=44%, signal=88%
KEGG_ANTIGEN_PROCESSING_AND_PRESENTATION	80	-0.428	-1.28313	0.245322	0.461065	0.988	8541	tags=56%, list=43%, signal=99%
KEGG_MELANOGENESIS	101	-0.303156	-1.15733	0.257874	0.494634	0.998	8686	tags=49%, list=44%, signal=86%
KEGG_PROSTATE_CANCER	89	-0.32643	-1.17663	0.260456	0.489732	0.997	5682	tags=37%, list=29%, signal=52%
KEGG_COLORECTAL_CANCER	62	-0.374294	-1.215	0.266145	0.478099	0.995	9600	tags=63%, list=49%, signal=122%
KEGG_LONG_TERM_DEPRESSION	68	-0.310057	-1.14086	0.269231	0.495456	0.998	7343	tags=43%, list=37%, signal=68%
KEGG_HUNTINGTONS_DISEASE	166	-0.308613	-1.17257	0.27044	0.488805	0.997	9011	tags=54%, list=46%, signal=99%
KEGG_SMALL_CELL_LUNG_CANCER	84	-0.343722	-1.19317	0.270541	0.476951	0.996	8808	tags=54%, list=45%, signal=96%
KEGG_VIRAL_MYOCARDITIS	68	-0.370399	-1.20259	0.271186	0.484271	0.995	4739	tags=32%, list=24%, signal=42%
KEGG_NATURAL_KILLER_CELL_MEDIATED_CYTOTOXICITY	131	-0.341549	-1.16742	0.276507	0.48361	0.997	8230	tags=49%, list=42%, signal=83%
KEGG_N_GLYCAN_BIOSYNTHESIS	46	-0.367823	-1.182	0.29	0.488305	0.997	2872	tags=26%, list=15%, signal=30%
KEGG_B_CELL_RECEPTOR_SIGNALING_PATHWAY	75	-0.374271	-1.21172	0.293279	0.476683	0.995	8410	tags=59%, list=43%, signal=102%
KEGG_ERBB_SIGNALING_PATHWAY	86	-0.330019	-1.15502	0.298625	0.491657	0.998	7563	tags=48%, list=38%, signal=77%
KEGG_DORSO_VENTRAL_AXIS_FORMATION	24	-0.395183	-1.15012	0.29899	0.492847	0.998	7806	tags=54%, list=40%, signal=90%
KEGG_LEUKOCYTE_TRANSENDOTHELIAL_MIGRATION	115	-0.308034	-1.119	0.319106	0.510496	0.999	9590	tags=57%, list=49%, signal=109%
KEGG_LONG_TERM_POTENTIATION	70	-0.306856	-1.11137	0.326172	0.516512	1	8871	tags=53%, list=45%, signal=96%
KEGG_TGF_BETA_SIGNALING_PATHWAY	85	-0.329351	-1.14409	0.32681	0.496692	0.998	9467	tags=60%, list=48%, signal=115%
KEGG_SPHINGOLIPID_METABOLISM	36	-0.3492	-1.12047	0.330134	0.514803	0.999	5410	tags=36%, list=27%, signal=50%
KEGG_ACUTE_MYELOID_LEUKEMIA	57	-0.341946	-1.13034	0.335317	0.505167	0.999	7139	tags=49%, list=36%, signal=77%
KEGG_PROTEASOME	43	-0.429821	-1.17055	0.336152	0.485014	0.997	9204	tags=74%, list=47%, signal=139%
KEGG_CHEMOKINE_SIGNALING_PATHWAY	184	-0.312681	-1.1029	0.338843	0.504774	1	10732	tags=68%, list=54%, signal=148%
KEGG_FOCAL_ADHESION	197	-0.307282	-1.10655	0.34375	0.505343	1	7467	tags=44%, list=38%, signal=70%
KEGG_GLYCOSPHINGOLIPID_BIOSYNTHESIS_GLOBO_SERIES	14	-0.394094	-1.09342	0.347913	0.501143	1	8606	tags=71%, list=44%, signal=127%
KEGG_HEMATOPOIETIC_CELL_LINEAGE	85	-0.342019	-1.10658	0.349594	0.511556	1	8831	tags=60%, list=45%, signal=108%
KEGG_NON_SMALL_CELL_LUNG_CANCER	54	-0.32969	-1.10183	0.360624	0.500454	1	7132	tags=43%, list=36%, signal=67%
KEGG_GLYCOSPHINGOLIPID_BIOSYNTHESIS_LACTO_AND_NEOLACTO_SERIES	26	-0.339739	-1.09222	0.360825	0.497526	1	7180	tags=54%, list=36%, signal=85%
KEGG_TYPE_I_DIABETES_MELLITUS	41	-0.417793	-1.10754	0.365145	0.516321	1	9298	tags=73%, list=47%, signal=138%
KEGG_APOPTOSIS	87	-0.322039	-1.09663	0.37577	0.502389	1	9914	tags=64%, list=50%, signal=129%
KEGG_CYTOKINE_CYTOKINE_RECEPTOR_INTERACTION	261	-0.283348	-1.05276	0.384146	0.53956	1	10721	tags=62%, list=54%, signal=134%
KEGG_INTESTINAL_IMMUNE_NETWORK_FOR_IGA_PRODUCTION	46	-0.407194	-1.09018	0.413223	0.494959	1	8996	tags=65%, list=46%, signal=120%
KEGG_ALLOGRAFT_REJECTION	35	-0.428548	-1.04492	0.413934	0.545115	1	8972	tags=71%, list=46%, signal=131%
KEGG_AMINOACYL_TRNA_BIOSYNTHESIS	22	-0.402333	-1.08755	0.414433	0.4932	1	4966	tags=36%, list=25%, signal=49%
KEGG_GLYCOSPHINGOLIPID_BIOSYNTHESIS_GANGLIO_SERIES	15	-0.367222	-1.01589	0.427105	0.584594	1	10079	tags=67%, list=51%, signal=136%
KEGG_GLYCOSYLPHOSPHATIDYLINOSITOL_GPI_ANCHOR_BIOSYNTHESIS	25	-0.350439	-1.01416	0.456212	0.581086	1	3917	tags=32%, list=20%, signal=40%
KEGG_DILATED_CARDIOMYOPATHY	90	-0.284238	-0.992746	0.464355	0.596532	1	8298	tags=44%, list=42%, signal=76%
KEGG_ARRHYTHMOGENIC_RIGHT_VENTRICULAR_CARDIOMYOPATHY_ARVC	74	-0.294566	-1.01026	0.464427	0.581439	1	8514	tags=46%, list=43%, signal=81%
KEGG_AUTOIMMUNE_THYROID_DISEASE	50	-0.344239	-0.961656	0.47379	0.619517	1	10063	tags=50%, list=51%, signal=102%
KEGG_PRIMARY_IMMUNODEFICIENCY	35	-0.417295	-1.00512	0.48954	0.583084	1	9591	tags=80%, list=49%, signal=156%
KEGG_PRION_DISEASES	35	-0.291584	-0.967953	0.494	0.615982	1	6836	tags=46%, list=35%, signal=70%
KEGG_ENDOMETRIAL_CANCER	52	-0.299518	-0.990143	0.5	0.594252	1	10637	tags=58%, list=54%, signal=125%
KEGG_ALZHEIMERS_DISEASE	151	-0.241848	-0.940869	0.502066	0.626705	1	9011	tags=49%, list=46%, signal=90%
KEGG_HYPERTROPHIC_CARDIOMYOPATHY_HCM	83	-0.27427	-0.954569	0.514911	0.618447	1	8298	tags=43%, list=42%, signal=75%
KEGG_GLYCOSAMINOGLYCAN_BIOSYNTHESIS_KERATAN_SULFATE	15	-0.36948	-0.977804	0.521912	0.607805	1	5111	tags=40%, list=26%, signal=54%
KEGG_GRAFT_VERSUS_HOST_DISEASE	37	-0.392019	-0.937286	0.524008	0.614636	1	6523	tags=51%, list=33%, signal=77%
KEGG_JAK_STAT_SIGNALING_PATHWAY	155	-0.25427	-0.949909	0.532922	0.619325	1	8772	tags=45%, list=45%, signal=80%
KEGG_CARDIAC_MUSCLE_CONTRACTION	77	-0.265443	-0.930023	0.540856	0.614079	1	8981	tags=48%, list=46%, signal=88%
KEGG_CIRCADIAN_RHYTHM_MAMMAL	13	-0.372122	-0.940853	0.541667	0.62076	1	2933	tags=23%, list=15%, signal=27%
KEGG_OTHER_GLYCAN_DEGRADATION	16	-0.344864	-0.930595	0.545648	0.619046	1	9846	tags=50%, list=50%, signal=100%
KEGG_VASCULAR_SMOOTH_MUSCLE_CONTRACTION	112	-0.241079	-0.919574	0.551789	0.624017	1	8956	tags=50%, list=45%, signal=91%
KEGG_BASAL_CELL_CARCINOMA	55	-0.276565	-0.939519	0.55315	0.61732	1	7183	tags=35%, list=36%, signal=54%
KEGG_CELL_ADHESION_MOLECULES_CAMS	128	-0.266608	-0.91858	0.554415	0.61967	1	9652	tags=52%, list=49%, signal=100%
KEGG_MELANOMA	71	-0.261796	-0.961457	0.554475	0.613584	1	11243	tags=58%, list=57%, signal=134%
KEGG_ASTHMA	28	-0.325679	-0.876569	0.580713	0.650237	1	8772	tags=57%, list=45%, signal=103%
KEGG_FRUCTOSE_AND_MANNOSE_METABOLISM	33	-0.259375	-0.912938	0.593626	0.61612	1	4932	tags=36%, list=25%, signal=48%
KEGG_HEDGEHOG_SIGNALING_PATHWAY	56	-0.266186	-0.903404	0.597656	0.623889	1	12546	tags=70%, list=64%, signal=191%
KEGG_SYSTEMIC_LUPUS_ERYTHEMATOSUS	54	-0.283228	-0.848315	0.60161	0.678044	1	5620	tags=43%, list=29%, signal=59%
KEGG_TASTE_TRANSDUCTION	51	-0.258584	-0.913375	0.619608	0.620981	1	9953	tags=49%, list=50%, signal=99%
KEGG_SULFUR_METABOLISM	13	-0.301897	-0.884046	0.631783	0.645518	1	6584	tags=46%, list=33%, signal=69%
KEGG_REGULATION_OF_AUTOPHAGY	34	-0.261856	-0.868498	0.645224	0.655582	1	5895	tags=24%, list=30%, signal=34%
KEGG_ECM_RECEPTOR_INTERACTION	84	-0.243085	-0.810821	0.678295	0.724734	1	8554	tags=42%, list=43%, signal=73%
KEGG_PENTOSE_PHOSPHATE_PATHWAY	27	-0.247719	-0.789345	0.726	0.748881	1	5634	tags=33%, list=29%, signal=47%
KEGG_AMINO_SUGAR_AND_NUCLEOTIDE_SUGAR_METABOLISM	43	-0.227772	-0.773076	0.754757	0.764896	1	6771	tags=37%, list=34%, signal=57%
KEGG_INSULIN_SIGNALING_PATHWAY	137	-0.190957	-0.74533	0.819048	0.77691	1	5521	tags=29%, list=28%, signal=40%
KEGG_TYPE_II_DIABETES_MELLITUS	47	-0.216773	-0.763921	0.820312	0.764193	1	6239	tags=34%, list=32%, signal=50%
KEGG_CALCIUM_SIGNALING_PATHWAY	177	-0.190305	-0.76512	0.852713	0.768873	1	8428	tags=40%, list=43%, signal=69%
KEGG_AMYOTROPHIC_LATERAL_SCLEROSIS_ALS	53	-0.198312	-0.751927	0.877712	0.774161	1	10254	tags=58%, list=52%, signal=122%
KEGG_O_GLYCAN_BIOSYNTHESIS	29	-0.230536	-0.651175	0.880157	0.875068	1	12566	tags=79%, list=64%, signal=218%
KEGG_GLYCOSAMINOGLYCAN_DEGRADATION	21	-0.230248	-0.67095	0.898204	0.860357	1	11841	tags=62%, list=60%, signal=155%
KEGG_PARKINSONS_DISEASE	112	-0.161047	-0.540619	0.944215	0.960891	1	9011	tags=39%, list=46%, signal=72%
KEGG_OXIDATIVE_PHOSPHORYLATION	114	-0.154272	-0.509611	0.94856	0.970422	1	9013	tags=41%, list=46%, signal=76%
KEGG_NEUROACTIVE_LIGAND_RECEPTOR_INTERACTION	271	-0.10767	-0.449211	0.998054	0.984106	1	13437	tags=66%, list=68%, signal=206%
